# Supplementary material for: DNA barcoding and morphology reveal a new cryptic species of Nagiella (Lepidoptera, Crambidae, Spilomelinae) from Japan
Source: Zookeys. 2021 Mar 11;1023:171–92. doi: 10.3897/zookeys.1023.60934 (PMC7973066; doi:10.3897/zookeys.1023.60934)
Supplement: XML Treatment for Nagiella tristalis [file zookeys.1023.60934-treatment1.xml]

<!DOCTYPE tp:taxon-treatment
  PUBLIC "-//TaxonX//DTD Taxonomic Treatment Publishing DTD v0 20100105//EN" "tax-treatment-NSO.dtd">
<tp:taxon-treatment xmlns:tp="http://www.plazi.org/taxpub"><tp:treatment-meta><kwd-group><label>Taxon classification</label><kwd><named-content xmlns:xlink="http://www.w3.org/1999/xlink" content-type="kingdom">Animalia</named-content></kwd><kwd><named-content xmlns:xlink="http://www.w3.org/1999/xlink" content-type="order">Lepidoptera</named-content></kwd><kwd><named-content xmlns:xlink="http://www.w3.org/1999/xlink" content-type="family">Crambidae</named-content></kwd></kwd-group><mixed-citation publication-type="journal"><person-group><name><surname>Matsui</surname><given-names>Yuki</given-names></name><name><surname>Naka</surname><given-names>Hideshi</given-names></name><name><surname>Jinbo</surname><given-names>Utsugi</given-names></name></person-group><article-title>DNA barcoding and morphology reveal a new cryptic species of <italic><tp:taxon-name><tp:taxon-name-part taxon-name-part-type="genus" reg="Nagiella">Nagiella</tp:taxon-name-part></tp:taxon-name></italic> (<tp:taxon-name><tp:taxon-name-part taxon-name-part-type="order">Lepidoptera</tp:taxon-name-part></tp:taxon-name>, <tp:taxon-name><tp:taxon-name-part taxon-name-part-type="family">Crambidae</tp:taxon-name-part></tp:taxon-name>, <tp:taxon-name><tp:taxon-name-part taxon-name-part-type="subfamily">Spilomelinae</tp:taxon-name-part></tp:taxon-name>) from Japan</article-title><source>Zookeys</source><day>11</day><month>3</month><year>2021</year><volume>1023</volume><fpage>171</fpage><lpage>192</lpage><pub-id pub-id-type="doi">10.3897/zookeys.1023.60934</pub-id></mixed-citation></tp:treatment-meta><tp:nomenclature><tp:taxon-name><object-id xmlns:xlink="http://www.w3.org/1999/xlink" content-type="arpha" xlink:type="simple">C9D9CE9C-FFB3-503B-98FD-90FDE60D40F4</object-id>
              <tp:taxon-name-part taxon-name-part-type="genus" reg="Nagiella">Nagiella</tp:taxon-name-part>
              <tp:taxon-name-part taxon-name-part-type="species" reg="tristalis">tristalis</tp:taxon-name-part>
              <object-id xmlns:xlink="http://www.w3.org/1999/xlink" content-type="zoobank" xlink:type="simple">http://zoobank.org/12764D16E-5465-4859-ADD8-9C1C0C4D06A7</object-id>
            </tp:taxon-name><tp:taxon-authority>Matsui &amp; Naka</tp:taxon-authority><tp:taxon-status xmlns:xlink="http://www.w3.org/1999/xlink" xlink:type="simple">sp. nov.</tp:taxon-status><xref ref-type="fig" rid="F2">Figures 2A, B</xref><xref ref-type="fig" rid="F3">, 3A–C</xref><xref ref-type="fig" rid="F6">, 6A–C</xref></tp:nomenclature><tp:treatment-sec sec-type="type material" id="SECID0EB4AE"><title>Type material.</title><p><bold><italic>Holotype</italic>.</bold> ♂, Japan: Sourokubara, Tottori City, Tottori Pref., <named-content xmlns:xlink="http://www.w3.org/1999/xlink" content-type="dwc:verbatimCoordinates" xlink:type="simple"><named-content content-type="geo-json" specific-use="{&#34;type&#34;:&#34;Point&#34;,&#34;coordinates&#34;:[134.110000,35.460000]}" id="NCID0EP4AE" xlink:type="simple">35.46°N, 134.11°E</named-content></named-content>, 110 m, 7 Nov. 2019 (F<sub>1</sub> emerged), Y. Matsui leg., preserved in National Museum of Nature and Science, <abbrev xmlns:xlink="http://www.w3.org/1999/xlink" content-type="institution" xlink:title="National Museum of Nature and Science" id="ABBRID0EW4AE" xlink:type="simple">NSMT</abbrev>-I-L-75637. <bold><italic>Paratypes</italic>.</bold> 2♀3♂, Same locality as holotype, 5 Mar. 2018, 6 Apr. 2018, 4 May 2018, 13 Sep. 2018 (emerged), H. Naka, and Y. Matsui leg.; 1♀3♂, Setagura, Tottori City, Tottori Pref., <named-content xmlns:xlink="http://www.w3.org/1999/xlink" content-type="dwc:verbatimCoordinates" xlink:type="simple"><named-content content-type="geo-json" specific-use="{&#34;type&#34;:&#34;Point&#34;,&#34;coordinates&#34;:[134.120000,35.470000]}" id="NCID0EC5AE" xlink:type="simple">35.47°N, 134.12°E</named-content></named-content>, 45 m, 7–22 Mar. 2019 (emerged), 23 Sep. 2019 (F<sub>1</sub> emerged), H. Naka leg.; 2♀, Uemachi, Tottori City, Tottori Pref., <named-content xmlns:xlink="http://www.w3.org/1999/xlink" content-type="dwc:verbatimCoordinates" xlink:type="simple"><named-content content-type="geo-json" specific-use="{&#34;type&#34;:&#34;Point&#34;,&#34;coordinates&#34;:[134.240000,35.500000]}" id="NCID0EM5AE" xlink:type="simple">35.50°N, 134.24°E</named-content></named-content>, 40 m, 5 and 10 Feb. 2019 (emerged), Y. Matsui leg.; 1♀, Mt Honjin-yama, Tottori City, Tottori Pref., <named-content xmlns:xlink="http://www.w3.org/1999/xlink" content-type="dwc:verbatimCoordinates" xlink:type="simple"><named-content content-type="geo-json" specific-use="{&#34;type&#34;:&#34;Point&#34;,&#34;coordinates&#34;:[134.260000,35.510000]}" id="NCID0EU5AE" xlink:type="simple">35.51°N, 134.26°E</named-content></named-content>, 110 m, 24 Jun. 2012, Y. Matsui leg.; 1♂, Tokumaru, Yazu Town, Tottori Pref., <named-content xmlns:xlink="http://www.w3.org/1999/xlink" content-type="dwc:verbatimCoordinates" xlink:type="simple"><named-content content-type="geo-json" specific-use="{&#34;type&#34;:&#34;Point&#34;,&#34;coordinates&#34;:[134.340000,35.370000]}" id="NCID0E35AE" xlink:type="simple">35.37°N, 134.34°E</named-content></named-content>, 145 m, 20 Aug. 2014, H. Naka leg. <bold><italic>Other specimens</italic>.</bold> 1♀, Mt Takao, Tokyo To, 19 Jul. 1960, T. Ebato leg. (<abbrev xmlns:xlink="http://www.w3.org/1999/xlink" content-type="institution" xlink:title="National Museum of Nature and Science" id="ABBRID0EF6AE" xlink:type="simple">NSMT</abbrev>-I-L-75536); 1♂, Nashimoto, Shizuoka Pref., 23 May 1953, T. Ebato leg. (<abbrev xmlns:xlink="http://www.w3.org/1999/xlink" content-type="institution" xlink:title="National Museum of Nature and Science" id="ABBRID0EK6AE" xlink:type="simple">NSMT</abbrev>-I-L-75538); 1♂, ditto, 5 Jun. 1959, T. Ebato leg. (<abbrev xmlns:xlink="http://www.w3.org/1999/xlink" content-type="institution" xlink:title="National Museum of Nature and Science" id="ABBRID0EP6AE" xlink:type="simple">NSMT</abbrev>-I-L-75537); 1♂, ditto, 10 Jun. 1961, T. Ebato leg. (<abbrev xmlns:xlink="http://www.w3.org/1999/xlink" content-type="institution" xlink:title="National Museum of Nature and Science" id="ABBRID0EU6AE" xlink:type="simple">NSMT</abbrev>-I-L-75539); 2♂, ditto, 24 Aug. 1966, T. Ebato leg. (<abbrev xmlns:xlink="http://www.w3.org/1999/xlink" content-type="institution" xlink:title="National Museum of Nature and Science" id="ABBRID0EZ6AE" xlink:type="simple">NSMT</abbrev>-I-L-75534, 75535); 1♀, Kuragari-Valley, Nukata Town, Aichi Pref., 26 Jun. 1993, A. Sasaki leg. (<abbrev xmlns:xlink="http://www.w3.org/1999/xlink" content-type="institution" xlink:title="National Museum of Nature and Science" id="ABBRID0E56AE" xlink:type="simple">NSMT</abbrev>-I-L-75593); 1♂, Sugano, Tokuyama City, Yamaguchi Pref., 27 Jun. 1993, T. Ikenoue leg. (<abbrev xmlns:xlink="http://www.w3.org/1999/xlink" content-type="institution" xlink:title="National Museum of Nature and Science" id="ABBRID0EEAAG" xlink:type="simple">NSMT</abbrev>-I-L-75594); 1♀, Shimomyo, Aira Town, Kagoshima Pref., 28 May 1992, Y. Yanagita leg. (<abbrev xmlns:xlink="http://www.w3.org/1999/xlink" content-type="institution" xlink:title="National Museum of Nature and Science" id="ABBRID0EJAAG" xlink:type="simple">NSMT</abbrev>-I-L-75596); 1♀, Kamitsuru, Izumi City, Kagoshima Pref., 14 Jul. 1992, Y. Yanagita leg. (<abbrev xmlns:xlink="http://www.w3.org/1999/xlink" content-type="institution" xlink:title="National Museum of Nature and Science" id="ABBRID0EOAAG" xlink:type="simple">NSMT</abbrev>-I-L-75595); 1♂, Mt Ishizukadake, I. Yakushima, Kagoshima Pref., 5 Aug. 1958, B.T. leg. (<abbrev xmlns:xlink="http://www.w3.org/1999/xlink" content-type="institution" xlink:title="National Museum of Nature and Science" id="ABBRID0ETAAG" xlink:type="simple">NSMT</abbrev>-I-L-75607); 1♂, Nagata, I. Yakushima, Kagoshima Pref., 3 Oct. 2006, M. Owada and T. Fukuda leg. (<abbrev xmlns:xlink="http://www.w3.org/1999/xlink" content-type="institution" xlink:title="National Museum of Nature and Science" id="ABBRID0EYAAG" xlink:type="simple">NSMT</abbrev>-I-L-75606); 1♀, Chuo-rindo, Uken, I. Amamiohshima, Kagoshima Pref., 13 Oct. 1988, M. Owada leg. (<abbrev xmlns:xlink="http://www.w3.org/1999/xlink" content-type="institution" xlink:title="National Museum of Nature and Science" id="ABBRID0E4AAG" xlink:type="simple">NSMT</abbrev>-I-L-75541); 3♂, ditto, 22 Apr. 2009, M. Owada leg. (<abbrev xmlns:xlink="http://www.w3.org/1999/xlink" content-type="institution" xlink:title="National Museum of Nature and Science" id="ABBRID0ECBAG" xlink:type="simple">NSMT</abbrev>-I-L-75609 to 75611); 1♀, Kinsakubaru, Naze, I. Amamiohshima, Kagoshima Pref., 11 Oct. 1988, M. Owada leg. (<abbrev xmlns:xlink="http://www.w3.org/1999/xlink" content-type="institution" xlink:title="National Museum of Nature and Science" id="ABBRID0EHBAG" xlink:type="simple">NSMT</abbrev>-I-L-75542); 1♂, Mt Yuwan-dake, I. Amamiohshima, Kagoshima Pref., 12 Oct. 1988, M. Owada leg. (<abbrev xmlns:xlink="http://www.w3.org/1999/xlink" content-type="institution" xlink:title="National Museum of Nature and Science" id="ABBRID0EMBAG" xlink:type="simple">NSMT</abbrev>-I-L-75543); 1♀, Naze, I. Amamiohshima, Kagoshima Pref., 25 Jun. 1968, Y. Kishida leg. (<abbrev xmlns:xlink="http://www.w3.org/1999/xlink" content-type="institution" xlink:title="National Museum of Nature and Science" id="ABBRID0ERBAG" xlink:type="simple">NSMT</abbrev>-I-L-75540); 1♂, Shinokawa, Setouchi, I. Amamiohshima, Kagoshima Pref., 21 Apr. 2009, M. Owada leg. (<abbrev xmlns:xlink="http://www.w3.org/1999/xlink" content-type="institution" xlink:title="National Museum of Nature and Science" id="ABBRID0EWBAG" xlink:type="simple">NSMT</abbrev>-I-L-75608); 1♂, Mikyo, I. Tokunoshima, Kagoshima Pref., 31 Oct. 1992, M. Owada leg. (<abbrev xmlns:xlink="http://www.w3.org/1999/xlink" content-type="institution" xlink:title="National Museum of Nature and Science" id="ABBRID0E2BAG" xlink:type="simple">NSMT</abbrev>-I-L-75544); 1♂, Gogayama, I. Okinawajima, Okinawa Pref., 30 Mar. 1974, T. Naito leg. (<abbrev xmlns:xlink="http://www.w3.org/1999/xlink" content-type="institution" xlink:title="National Museum of Nature and Science" id="ABBRID0EACAG" xlink:type="simple">NSMT</abbrev>-I-L-75612); 1♀, Seifuautaki, Chinen-son, I. Okinawajima, Okinawa Pref., 16 Aug. 1980, R. Sato leg. (<abbrev xmlns:xlink="http://www.w3.org/1999/xlink" content-type="institution" xlink:title="National Museum of Nature and Science" id="ABBRID0EFCAG" xlink:type="simple">NSMT</abbrev>-I-L-75613); 1♂, same data as for preceding (<abbrev xmlns:xlink="http://www.w3.org/1999/xlink" content-type="institution" xlink:title="National Museum of Nature and Science" id="ABBRID0EKCAG" xlink:type="simple">NSMT</abbrev>-I-L-75614); 1♀, Ôkuni-bashi, Kunigami-son, I. Okinawajima, Okinawa Pref., 21 Apr. 2001, A. Sasaki leg. (<abbrev xmlns:xlink="http://www.w3.org/1999/xlink" content-type="institution" xlink:title="National Museum of Nature and Science" id="ABBRID0EPCAG" xlink:type="simple">NSMT</abbrev>-I-L-75615).</p></tp:treatment-sec><tp:treatment-sec sec-type="etymology" id="SECID0EUCAG"><title>Etymology.</title><p>The specific epithet refers to the darker wing color in comparison to that of <italic><tp:taxon-name><tp:taxon-name-part taxon-name-part-type="genus" reg="Nagiella">N.</tp:taxon-name-part> <tp:taxon-name-part taxon-name-part-type="species" reg="inferior">inferior</tp:taxon-name-part></tp:taxon-name></italic>, and the habitat of this species is a shaded place.</p></tp:treatment-sec><tp:treatment-sec sec-type="diagnosis" id="SECID0EFDAG"><title>Diagnosis.</title><p>This new species is similar to <italic><tp:taxon-name><tp:taxon-name-part taxon-name-part-type="genus" reg="Nagiella">N.</tp:taxon-name-part> <tp:taxon-name-part taxon-name-part-type="species" reg="inferior">inferior</tp:taxon-name-part></tp:taxon-name></italic> and <italic><tp:taxon-name><tp:taxon-name-part taxon-name-part-type="genus" reg="Nagiella">N.</tp:taxon-name-part> <tp:taxon-name-part taxon-name-part-type="species" reg="quadrimaculalis">quadrimaculalis</tp:taxon-name-part></tp:taxon-name></italic>, also distributed in Japan, but it can be distinguished by the following characters: length of forewing 12.0–13.0 mm; vertex with erect, dull-orange scales; subdiscal white spot of forewing rounded, small, and blurry; base of discal cell of hindwing identical to ground color; dorsal margin of valva of male genitalia slightly incurved subapically; anterior apophysis of female genitalia straight and narrow; signum of female genitalia nearly elliptical, larger than in <italic><tp:taxon-name><tp:taxon-name-part taxon-name-part-type="genus" reg="Nagiella">N.</tp:taxon-name-part> <tp:taxon-name-part taxon-name-part-type="species" reg="inferior">inferior</tp:taxon-name-part></tp:taxon-name></italic> (diameter 0.09–0.14 mm). This species is also similar to <italic><tp:taxon-name><tp:taxon-name-part taxon-name-part-type="genus" reg="Nagiella">N.</tp:taxon-name-part> <tp:taxon-name-part taxon-name-part-type="species" reg="occultalis">occultalis</tp:taxon-name-part></tp:taxon-name></italic> and <italic><tp:taxon-name><tp:taxon-name-part taxon-name-part-type="genus" reg="Nagiella">N.</tp:taxon-name-part> <tp:taxon-name-part taxon-name-part-type="species" reg="bispina">bispina</tp:taxon-name-part></tp:taxon-name></italic> distributed in China, but <italic><tp:taxon-name><tp:taxon-name-part taxon-name-part-type="genus" reg="Nagiella">N.</tp:taxon-name-part> <tp:taxon-name-part taxon-name-part-type="species" reg="occultalis">occultalis</tp:taxon-name-part></tp:taxon-name></italic> has the following differences: subdiscal white spot of forewing narrowed or elongated, tuba analis of male genitalia sclerotized, gnathos of male genitalia elongated and narrow at the base; <italic><tp:taxon-name><tp:taxon-name-part taxon-name-part-type="genus" reg="Nagiella">N.</tp:taxon-name-part> <tp:taxon-name-part taxon-name-part-type="species" reg="bispina">bispina</tp:taxon-name-part></tp:taxon-name></italic> exhibits the following differences: gnathos of male genitalia absent, phallus of male genitalia with a hook-shaped cornutus, corpus bursae of female genitalia with two thorn-like signa. From <italic><tp:taxon-name><tp:taxon-name-part taxon-name-part-type="genus" reg="Nagiella">N.</tp:taxon-name-part> <tp:taxon-name-part taxon-name-part-type="species" reg="hortulatoides">hortulatoides</tp:taxon-name-part></tp:taxon-name></italic>, the new species can be easily distinguished by the wing maculation.</p></tp:treatment-sec><tp:treatment-sec sec-type="description" id="SECID0EDGAG"><title>Description</title><p><bold>(Fig. <xref ref-type="fig" rid="F2">2A, B</xref>). <italic>Head</italic></bold>: frons brownish grey, smooth. Vertex with erect, dull-orange scales. Labial palpus upturned, dorso-laterally dark brown, ventro-mesally pale white. Antenna dark brown; flagellum filiform with golden cilia ca 1/4 the diameter of flagellum in male.</p><fig id="F2" position="float" orientation="portrait"><object-id xmlns:xlink="http://www.w3.org/1999/xlink" content-type="doi" xlink:type="simple">10.3897/zookeys.1023.60934.figure2</object-id><object-id xmlns:xlink="http://www.w3.org/1999/xlink" content-type="arpha" xlink:type="simple">A8CFAFAB-7F59-5CC9-8DDC-8777ED88EF2C</object-id><label>Figure 2.</label><caption><p><italic><tp:taxon-name><tp:taxon-name-part taxon-name-part-type="genus" reg="Nagiella">Nagiella</tp:taxon-name-part></tp:taxon-name></italic> adults, dorsal view <bold>A</bold><italic><tp:taxon-name><tp:taxon-name-part taxon-name-part-type="genus" reg="Nagiella">N.</tp:taxon-name-part> <tp:taxon-name-part taxon-name-part-type="species" reg="tristalis">tristalis</tp:taxon-name-part></tp:taxon-name></italic> sp. nov. male <bold>B</bold><italic><tp:taxon-name><tp:taxon-name-part taxon-name-part-type="genus" reg="Nagiella">N.</tp:taxon-name-part> <tp:taxon-name-part taxon-name-part-type="species" reg="tristalis">tristalis</tp:taxon-name-part></tp:taxon-name></italic> sp. nov. female <bold>C</bold><italic><tp:taxon-name><tp:taxon-name-part taxon-name-part-type="genus" reg="Nagiella">N.</tp:taxon-name-part> <tp:taxon-name-part taxon-name-part-type="species" reg="inferior">inferior</tp:taxon-name-part></tp:taxon-name></italic> male <bold>D</bold><italic><tp:taxon-name><tp:taxon-name-part taxon-name-part-type="genus" reg="Nagiella">N.</tp:taxon-name-part> <tp:taxon-name-part taxon-name-part-type="species" reg="inferior">inferior</tp:taxon-name-part></tp:taxon-name></italic> female <bold>E</bold><italic><tp:taxon-name><tp:taxon-name-part taxon-name-part-type="genus" reg="Nagiella">N.</tp:taxon-name-part> <tp:taxon-name-part taxon-name-part-type="species" reg="quadrimaculalis">quadrimaculalis</tp:taxon-name-part></tp:taxon-name></italic> male <bold>F</bold><italic><tp:taxon-name><tp:taxon-name-part taxon-name-part-type="genus" reg="Nagiella">N.</tp:taxon-name-part> <tp:taxon-name-part taxon-name-part-type="species" reg="quadrimaculalis">quadrimaculalis</tp:taxon-name-part></tp:taxon-name></italic> female. Scale bars: 5 mm.</p></caption><graphic xmlns:xlink="http://www.w3.org/1999/xlink" xlink:href="zookeys-1023-171-g002.jpg" position="float" orientation="portrait" xlink:type="simple" id="oo_519189.jpg"><uri content-type="original_file" xlink:type="simple">https://binary.pensoft.net/fig/519189</uri></graphic></fig><p><bold><italic>Thorax and abdomen</italic>:</bold> dorsally brownish grey; patagium and tegula with ochreous brown. Ventrally milky white.</p><p><bold><italic>Wings</italic>:</bold> length of forewing 12.0–13.0 mm. Ground color of both wings brownish grey, with a large comma-shaped white spot at end of discal cell (the bases of R<sub>5</sub> to M<sub>3</sub>), that of the hindwing somewhat small; cilia concolorous with ground color; postmedial line obscure. Subdiscal white spot of forewing rounded, small and blurry. Base of discal cell of hindwing concolorous with ground color.</p><p><bold><italic>Male genitalia</italic></bold> (Fig. <xref ref-type="fig" rid="F3">3A–C</xref>): uncus short, subtrapezoid, blunt on posterior margin. Gnathos nearly triangular, short and small, apex blunt. Tuba analis elongate, not sclerotized, length ca 0.6 times that of valva. Transtilla subtriangular, completely connected medially. Saccus short, anterior margin rounded. Valva somewhat narrow, length ca 3.3 times that of width, dorsal margin slightly incurved subapically; costa more or less inflated with several setae at apex; clasper large, down curved, the apex blunt. Phallus cylindrical, without cornutus.</p><fig id="F3" position="float" orientation="portrait"><object-id xmlns:xlink="http://www.w3.org/1999/xlink" content-type="doi" xlink:type="simple">10.3897/zookeys.1023.60934.figure3</object-id><object-id xmlns:xlink="http://www.w3.org/1999/xlink" content-type="arpha" xlink:type="simple">71EAD8C8-467F-5584-BE04-0049C7BD1726</object-id><label>Figure 3.</label><caption><p>Male genitalia of <italic><tp:taxon-name><tp:taxon-name-part taxon-name-part-type="genus" reg="Nagiella">Nagiella</tp:taxon-name-part> <tp:taxon-name-part taxon-name-part-type="species" reg="tristalis">tristalis</tp:taxon-name-part></tp:taxon-name></italic> sp. nov. <bold>A</bold> whole genitalia <bold>B</bold> gnathos, magnified view <bold>C</bold> apex of valva, magnified view.</p></caption><graphic xmlns:xlink="http://www.w3.org/1999/xlink" xlink:href="zookeys-1023-171-g003.jpg" position="float" orientation="portrait" xlink:type="simple" id="oo_519190.jpg"><uri content-type="original_file" xlink:type="simple">https://binary.pensoft.net/fig/519190</uri></graphic></fig><p><bold><italic>Female genitalia</italic></bold> (Fig. <xref ref-type="fig" rid="F6">6A–C</xref>): ovipositor lobe oblong, setose. Anterior apophysis ca 2 times length of posterior apophysis, narrow, almost straight, with triangular expansion near base. Antrum trapezoid, sclerotized at collar. Ductus bursae almost equal in length to corpus bursae, membranous with wrinkles, slightly narrowed at posterior end. Corpus bursae pear-shaped, membranous; signum nearly elliptical, sparsely covered with denticles.</p></tp:treatment-sec><tp:treatment-sec sec-type="biology" id="SECID0EZLAG"><title>Biology.</title><p>In Honshu, Japan, adults are found in May to September, and they are considered bivoltine. They appear to be hardly attracted to light. Larvae feed on <italic><tp:taxon-name><tp:taxon-name-part taxon-name-part-type="genus" reg="Rubus">Rubus</tp:taxon-name-part> <tp:taxon-name-part taxon-name-part-type="species" reg="buergeri">buergeri</tp:taxon-name-part></tp:taxon-name></italic> and the middle instar larvae overwinter in its leaves.</p></tp:treatment-sec><tp:treatment-sec sec-type="distribution" id="SECID0EKMAG"><title>Distribution.</title><p>Japan: Honshu (Tokyo, Shizuoka, Aichi, Tottori, Yamaguchi), Kyushu (Kagoshima), Ryukyu Islands (Yakushima, Amamioshima, Tokunoshima, Okinawajima).</p></tp:treatment-sec><tp:treatment-sec sec-type="remarks" id="SECID0EPMAG"><title>Remarks.</title><p>The shapes of the uncus and gnathos show intraspecific variations, i.e., in several specimens, the posterior margin of the uncus is slightly notched medially, and the projection of the gnathos is smaller than that shown on Figure <xref ref-type="fig" rid="F3">3B</xref>. Also, in <italic><tp:taxon-name><tp:taxon-name-part taxon-name-part-type="genus" reg="Nagiella">N.</tp:taxon-name-part> <tp:taxon-name-part taxon-name-part-type="species" reg="inferior">inferior</tp:taxon-name-part></tp:taxon-name></italic>, the shape of the gnathos varies similarly as in <italic><tp:taxon-name><tp:taxon-name-part taxon-name-part-type="genus" reg="Nagiella">N.</tp:taxon-name-part> <tp:taxon-name-part taxon-name-part-type="species" reg="tristalis">tristalis</tp:taxon-name-part></tp:taxon-name></italic>. Therefore, these characters are unsuitable for diagnosis of <italic><tp:taxon-name><tp:taxon-name-part taxon-name-part-type="genus" reg="Nagiella">N.</tp:taxon-name-part> <tp:taxon-name-part taxon-name-part-type="species" reg="tristalis">tristalis</tp:taxon-name-part></tp:taxon-name></italic> and <italic><tp:taxon-name><tp:taxon-name-part taxon-name-part-type="genus" reg="Nagiella">N.</tp:taxon-name-part> <tp:taxon-name-part taxon-name-part-type="species" reg="inferior">inferior</tp:taxon-name-part></tp:taxon-name></italic>. Similarly, <xref ref-type="bibr" rid="B38">Ullah et al. (2017)</xref> proposed the shape of the claspers as a diagnostic character for distinguishing between <italic><tp:taxon-name><tp:taxon-name-part taxon-name-part-type="genus" reg="Nagiella">N.</tp:taxon-name-part> <tp:taxon-name-part taxon-name-part-type="species" reg="occultalis">occultalis</tp:taxon-name-part></tp:taxon-name></italic> and <italic><tp:taxon-name><tp:taxon-name-part taxon-name-part-type="genus" reg="Nagiella">N.</tp:taxon-name-part> <tp:taxon-name-part taxon-name-part-type="species" reg="quadrimaculalis">quadrimaculalis</tp:taxon-name-part></tp:taxon-name></italic>, but we could not find any clear difference among <italic><tp:taxon-name><tp:taxon-name-part taxon-name-part-type="genus" reg="Nagiella">N.</tp:taxon-name-part> <tp:taxon-name-part taxon-name-part-type="species" reg="tristalis">tristalis</tp:taxon-name-part></tp:taxon-name></italic>, <italic><tp:taxon-name><tp:taxon-name-part taxon-name-part-type="genus" reg="Nagiella">N.</tp:taxon-name-part> <tp:taxon-name-part taxon-name-part-type="species" reg="inferior">inferior</tp:taxon-name-part></tp:taxon-name></italic>, and <italic><tp:taxon-name><tp:taxon-name-part taxon-name-part-type="genus" reg="Nagiella">N.</tp:taxon-name-part> <tp:taxon-name-part taxon-name-part-type="species" reg="quadrimaculalis">quadrimaculalis</tp:taxon-name-part></tp:taxon-name></italic>, because of the overlap in intraspecific variations.</p></tp:treatment-sec><tp:treatment-sec><!--Section generated to contain objects referenced in tp:taxon-treatment.--><fig id="F6" position="float" orientation="portrait"><object-id xmlns:xlink="http://www.w3.org/1999/xlink" content-type="doi" xlink:type="simple">10.3897/zookeys.1023.60934.figure6</object-id><object-id xmlns:xlink="http://www.w3.org/1999/xlink" content-type="arpha" xlink:type="simple">2936DFAF-A8E9-5D93-A7DB-79637254E98F</object-id><label>Figure 6.</label><caption><p>Female genitalia of <italic><tp:taxon-name><tp:taxon-name-part taxon-name-part-type="genus" reg="Nagiella">Nagiella</tp:taxon-name-part> <tp:taxon-name-part taxon-name-part-type="species" reg="tristalis">tristalis</tp:taxon-name-part></tp:taxon-name></italic> sp. nov. <bold>A</bold> whole genitalia <bold>B</bold> anterior apophysis, magnified view <bold>C</bold> signum, magnified view.</p></caption><graphic xmlns:xlink="http://www.w3.org/1999/xlink" xlink:href="zookeys-1023-171-g006.jpg" position="float" orientation="portrait" xlink:type="simple" id="oo_519193.jpg"><uri content-type="original_file" xlink:type="simple">https://binary.pensoft.net/fig/519193</uri></graphic></fig></tp:treatment-sec><ref-list><ref id="B38"><mixed-citation xmlns:xlink="http://www.w3.org/1999/xlink" xlink:type="simple"><person-group><name name-style="western"><surname>Ullah</surname><given-names>M</given-names></name><name name-style="western"><surname>Yang</surname><given-names>Z</given-names></name><name name-style="western"><surname>Qiao</surname><given-names>P</given-names></name><name name-style="western"><surname>Zhang</surname><given-names>Y</given-names></name></person-group> (<year>2017</year>) <article-title>A new cryptic species of <italic><tp:taxon-name><tp:taxon-name-part taxon-name-part-type="genus">Nagiella</tp:taxon-name-part></tp:taxon-name></italic> Munroe from China revealed by DNA barcodes and morphological evidence (<tp:taxon-name><tp:taxon-name-part taxon-name-part-type="order">Lepidoptera</tp:taxon-name-part></tp:taxon-name>, <tp:taxon-name><tp:taxon-name-part taxon-name-part-type="family">Crambidae</tp:taxon-name-part></tp:taxon-name>, <tp:taxon-name><tp:taxon-name-part taxon-name-part-type="subfamily">Spilomelinae</tp:taxon-name-part></tp:taxon-name>).</article-title><source>ZooKeys</source><volume>679</volume>: <fpage>65</fpage>–<lpage>76</lpage>. <ext-link xlink:type="simple" ext-link-type="doi" xlink:href="10.3897/zookeys.679.11960">https://doi.org/10.3897/zookeys.679.11960</ext-link></mixed-citation></ref></ref-list></tp:taxon-treatment>
