# Supplementary material for: DNA barcoding and morphology reveal a new cryptic species of Nagiella (Lepidoptera, Crambidae, Spilomelinae) from Japan
Source: Zookeys. 2021 Mar 11;1023:171–92. doi: 10.3897/zookeys.1023.60934 (PMC7973066; doi:10.3897/zookeys.1023.60934)
Supplement: XML Treatment for Nagiella inferior [file zookeys.1023.60934-treatment2.xml]

<!DOCTYPE tp:taxon-treatment
  PUBLIC "-//TaxonX//DTD Taxonomic Treatment Publishing DTD v0 20100105//EN" "tax-treatment-NSO.dtd">
<tp:taxon-treatment xmlns:tp="http://www.plazi.org/taxpub"><tp:treatment-meta><kwd-group><label>Taxon classification</label><kwd><named-content xmlns:xlink="http://www.w3.org/1999/xlink" content-type="kingdom">Animalia</named-content></kwd><kwd><named-content xmlns:xlink="http://www.w3.org/1999/xlink" content-type="order">Lepidoptera</named-content></kwd><kwd><named-content xmlns:xlink="http://www.w3.org/1999/xlink" content-type="family">Crambidae</named-content></kwd></kwd-group><mixed-citation publication-type="journal"><person-group><name><surname>Matsui</surname><given-names>Yuki</given-names></name><name><surname>Naka</surname><given-names>Hideshi</given-names></name><name><surname>Jinbo</surname><given-names>Utsugi</given-names></name></person-group><article-title>DNA barcoding and morphology reveal a new cryptic species of <italic><tp:taxon-name><tp:taxon-name-part taxon-name-part-type="genus" reg="Nagiella">Nagiella</tp:taxon-name-part></tp:taxon-name></italic> (<tp:taxon-name><tp:taxon-name-part taxon-name-part-type="order">Lepidoptera</tp:taxon-name-part></tp:taxon-name>, <tp:taxon-name><tp:taxon-name-part taxon-name-part-type="family">Crambidae</tp:taxon-name-part></tp:taxon-name>, <tp:taxon-name><tp:taxon-name-part taxon-name-part-type="subfamily">Spilomelinae</tp:taxon-name-part></tp:taxon-name>) from Japan</article-title><source>Zookeys</source><day>11</day><month>3</month><year>2021</year><volume>1023</volume><fpage>171</fpage><lpage>192</lpage><pub-id pub-id-type="doi">10.3897/zookeys.1023.60934</pub-id></mixed-citation></tp:treatment-meta><tp:nomenclature><tp:taxon-name><object-id xmlns:xlink="http://www.w3.org/1999/xlink" content-type="arpha" xlink:type="simple">F362FB0F-F6C4-5C70-B370-02DBB5C72348</object-id>
              <tp:taxon-name-part taxon-name-part-type="genus" reg="Nagiella">Nagiella</tp:taxon-name-part>
              <tp:taxon-name-part taxon-name-part-type="species" reg="inferior">inferior</tp:taxon-name-part>
            </tp:taxon-name><tp:taxon-authority>(Hampson, 1899)</tp:taxon-authority><xref ref-type="fig" rid="F2">Figures 2C, D</xref><xref ref-type="fig" rid="F4">, 4A–C</xref><xref ref-type="fig" rid="F7">, 7A–C</xref><tp:nomenclature-citation-list><tp:nomenclature-citation><tp:taxon-name>
                  <tp:taxon-name-part taxon-name-part-type="genus" reg="Botys">Botys</tp:taxon-name-part> <tp:taxon-name-part taxon-name-part-type="species" reg="quadrimaculalis">quadrimaculalis</tp:taxon-name-part></tp:taxon-name><comment>Motschulsky, 1861: 1: 37 (preoccupied).</comment></tp:nomenclature-citation><tp:nomenclature-citation><tp:taxon-name>
                  <tp:taxon-name-part taxon-name-part-type="genus" reg="Pleuroptya">Pleuroptya</tp:taxon-name-part> <tp:taxon-name-part taxon-name-part-type="species" reg="quadrimaculalis">quadrimaculalis</tp:taxon-name-part></tp:taxon-name><comment>: Bae, 2001: 122–124, pl. 5 fig. 172; <xref ref-type="bibr" rid="B26">Park et al. 2007</xref>: 177, 239 fig. 94; <xref ref-type="bibr" rid="B2">Bae et al. 2008</xref>: 148–149, fig. 167.</comment></tp:nomenclature-citation><tp:nomenclature-citation><tp:taxon-name>
                  <tp:taxon-name-part taxon-name-part-type="genus" reg="Sylepta">Sylepta</tp:taxon-name-part> <tp:taxon-name-part taxon-name-part-type="species" reg="inferior">inferior</tp:taxon-name-part></tp:taxon-name><comment>Hampson, 1899: 724; <xref ref-type="bibr" rid="B32">Shibuya 1928</xref>: 228; <xref ref-type="bibr" rid="B33">Shibuya 1929</xref>: 189.</comment></tp:nomenclature-citation><tp:nomenclature-citation><tp:taxon-name>
                  <tp:taxon-name-part taxon-name-part-type="genus" reg="Nagia">Nagia</tp:taxon-name-part> <tp:taxon-name-part taxon-name-part-type="species" reg="inferior">inferior</tp:taxon-name-part></tp:taxon-name><comment>: Mutuura, 1957: 122, pl. 21 fig. 636.</comment></tp:nomenclature-citation><tp:nomenclature-citation><tp:taxon-name>
                  <tp:taxon-name-part taxon-name-part-type="genus" reg="Nagiella">Nagiella</tp:taxon-name-part> <tp:taxon-name-part taxon-name-part-type="species" reg="inferior">inferior</tp:taxon-name-part></tp:taxon-name><comment>: Munroe, 1976: 878; <xref ref-type="bibr" rid="B19">Lu and Du 2020</xref>: 149, fig. 5, figs 5, 10, 13.</comment></tp:nomenclature-citation><tp:nomenclature-citation><tp:taxon-name>
                  <tp:taxon-name-part taxon-name-part-type="genus" reg="Pleuroptya">Pleuroptya</tp:taxon-name-part> <tp:taxon-name-part taxon-name-part-type="species" reg="inferior">inferior</tp:taxon-name-part></tp:taxon-name><comment>: Inoue, 1982: 1: 343; 2: 234, 454, pl. 40, fig. 16; Li et al. 2012: 625–626, pl. 18, fig. 416; <xref ref-type="bibr" rid="B30">Sasaki and Yamanaka 2013</xref>: 81, 451.</comment></tp:nomenclature-citation></tp:nomenclature-citation-list></tp:nomenclature><tp:treatment-sec sec-type="material" id="SECID0EVUAG"><title>Material examined.</title><p>Japan: 1♂, Tohro, Hokkaido, 3 Jul. 1962, T. Ebato leg., (<abbrev xmlns:xlink="http://www.w3.org/1999/xlink" content-type="institution" xlink:title="National Museum of Nature and Science" id="ABBRID0E2UAG" xlink:type="simple">NSMT</abbrev>-I-L-75498); 1♂, Riv. Rusagawa, Shiretoko, Hokkaido, 26 Jul. 1962, K. Tsuchiya leg. (<abbrev xmlns:xlink="http://www.w3.org/1999/xlink" content-type="institution" xlink:title="National Museum of Nature and Science" id="ABBRID0EAVAG" xlink:type="simple">NSMT</abbrev>-I-L-75523); 1♂, Sapporo, Hokkaido, 6 Jul. 1933, collector unknown (<abbrev xmlns:xlink="http://www.w3.org/1999/xlink" content-type="institution" xlink:title="National Museum of Nature and Science" id="ABBRID0EFVAG" xlink:type="simple">NSMT</abbrev>-I-L-75529); 1♂, Shumarinai, Hokkaido, 20 Jul. 1998, Y. Kishida leg. (<abbrev xmlns:xlink="http://www.w3.org/1999/xlink" content-type="institution" xlink:title="National Museum of Nature and Science" id="ABBRID0EKVAG" xlink:type="simple">NSMT</abbrev>-I-L-75569); 1♂, Shibecha, Hokkaido, 8 Jul. 1958, K. Jinbo leg. (<abbrev xmlns:xlink="http://www.w3.org/1999/xlink" content-type="institution" xlink:title="National Museum of Nature and Science" id="ABBRID0EPVAG" xlink:type="simple">NSMT</abbrev>-I-L-75574); 2♂, Akan, Hokkaido, 13 Jul. 1958, K. Jinbo leg. (<abbrev xmlns:xlink="http://www.w3.org/1999/xlink" content-type="institution" xlink:title="National Museum of Nature and Science" id="ABBRID0EUVAG" xlink:type="simple">NSMT</abbrev>-I-L-75575, 75576); 1♂, Toubai, Nemuro City, Hokkaido, 5 Aug. 2013, U. Jinbo leg. (<abbrev xmlns:xlink="http://www.w3.org/1999/xlink" content-type="institution" xlink:title="National Museum of Nature and Science" id="ABBRID0EZVAG" xlink:type="simple">NSMT</abbrev>-I-L-37577); 1♂, Sannai-Ishizawa, Honjoh City, Akita Pref., 29 Jun. 1975, A. Sasaki leg. (<abbrev xmlns:xlink="http://www.w3.org/1999/xlink" content-type="institution" xlink:title="National Museum of Nature and Science" id="ABBRID0E5VAG" xlink:type="simple">NSMT</abbrev>-I-L-75548); 1♂, ditto, 29 Jun. 1978, A. Sasaki leg. (<abbrev xmlns:xlink="http://www.w3.org/1999/xlink" content-type="institution" xlink:title="National Museum of Nature and Science" id="ABBRID0EDWAG" xlink:type="simple">NSMT</abbrev>-I-L-75545); 2♂, ditto, 15 Jun. 1979, A. Sasaki leg. (<abbrev xmlns:xlink="http://www.w3.org/1999/xlink" content-type="institution" xlink:title="National Museum of Nature and Science" id="ABBRID0EIWAG" xlink:type="simple">NSMT</abbrev>-I-L-75546, 75547); 1♀, Shinzan Park, Honjoh City, Akita Pref., 11 Jul. 1977, A. Sasaki leg. (<abbrev xmlns:xlink="http://www.w3.org/1999/xlink" content-type="institution" xlink:title="National Museum of Nature and Science" id="ABBRID0ENWAG" xlink:type="simple">NSMT</abbrev>-I-L-75549); 1♂, Uwanodai, Kawabe Town, Akita Pref., 5 Jul. 1977, A. Sasaki leg. (<abbrev xmlns:xlink="http://www.w3.org/1999/xlink" content-type="institution" xlink:title="National Museum of Nature and Science" id="ABBRID0ESWAG" xlink:type="simple">NSMT</abbrev>-I-L-75555); 1♀, ditto, 12 Jul. 1977, A. Sasaki leg. (<abbrev xmlns:xlink="http://www.w3.org/1999/xlink" content-type="institution" xlink:title="National Museum of Nature and Science" id="ABBRID0EXWAG" xlink:type="simple">NSMT</abbrev>-I-L-75551); 1♀, ditto, 26 Jun. 1978, A. Sasaki leg. (<abbrev xmlns:xlink="http://www.w3.org/1999/xlink" content-type="institution" xlink:title="National Museum of Nature and Science" id="ABBRID0E3WAG" xlink:type="simple">NSMT</abbrev>-I-L-75552); 1♀, ditto, 19 Jul. 1979, A. Sasaki leg.; 1♂, ditto, 19 Jul. 1979, A. Sasaki leg. (<abbrev xmlns:xlink="http://www.w3.org/1999/xlink" content-type="institution" xlink:title="National Museum of Nature and Science" id="ABBRID0EBXAG" xlink:type="simple">NSMT</abbrev>-I-L-75556); 1♂, ditto, 11 Jun. 1980, A. Sasaki leg. (<abbrev xmlns:xlink="http://www.w3.org/1999/xlink" content-type="institution" xlink:title="National Museum of Nature and Science" id="ABBRID0EGXAG" xlink:type="simple">NSMT</abbrev>-I-L-75550); 1♂, ditto, Akita Pref., 2 Jul. 1980, A. Sasaki leg. (<abbrev xmlns:xlink="http://www.w3.org/1999/xlink" content-type="institution" xlink:title="National Museum of Nature and Science" id="ABBRID0ELXAG" xlink:type="simple">NSMT</abbrev>-I-L-75553); 1♀, Kamibiguchi, Gojohme Town, Akita Pref., 26 Jul. 1979, A. Sasaki leg. (<abbrev xmlns:xlink="http://www.w3.org/1999/xlink" content-type="institution" xlink:title="National Museum of Nature and Science" id="ABBRID0EQXAG" xlink:type="simple">NSMT</abbrev>-I-L-75557); 1♂, Tazawako Height, Tazawako Town, Akita Pref., 20 Aug. 1979, A. Sasaki leg. (<abbrev xmlns:xlink="http://www.w3.org/1999/xlink" content-type="institution" xlink:title="National Museum of Nature and Science" id="ABBRID0EVXAG" xlink:type="simple">NSMT</abbrev>-I-L-75558); 1♂, Chikogi-zaki, Hachimori Town, Akita Pref., 13 Jul. 1979, A. Sasaki leg. (<abbrev xmlns:xlink="http://www.w3.org/1999/xlink" content-type="institution" xlink:title="National Museum of Nature and Science" id="ABBRID0E1XAG" xlink:type="simple">NSMT</abbrev>-I-L-75559); 1♀, Niida, Akita City, Akita Pref., 16 Jun. 1978, A. Sasaki leg. (<abbrev xmlns:xlink="http://www.w3.org/1999/xlink" content-type="institution" xlink:title="National Museum of Nature and Science" id="ABBRID0E6XAG" xlink:type="simple">NSMT</abbrev>-I-L-75560); 1♂, Asahimata, Akita City, Akita Pref., 16 Jul. 1980, A. Sasaki leg. (<abbrev xmlns:xlink="http://www.w3.org/1999/xlink" content-type="institution" xlink:title="National Museum of Nature and Science" id="ABBRID0EEYAG" xlink:type="simple">NSMT</abbrev>-I-L-75561); 1♂, Nibetsu, Akita City, Akita Pref., 3 Jul. 1980, A. Sasaki leg. (<abbrev xmlns:xlink="http://www.w3.org/1999/xlink" content-type="institution" xlink:title="National Museum of Nature and Science" id="ABBRID0EJYAG" xlink:type="simple">NSMT</abbrev>-I-L-75562); 1♂, ditto, 23 Jun. 1987, A. Sasaki leg. (<abbrev xmlns:xlink="http://www.w3.org/1999/xlink" content-type="institution" xlink:title="National Museum of Nature and Science" id="ABBRID0EOYAG" xlink:type="simple">NSMT</abbrev>-I-L-75563); 1♂, Mt Takao, Yuma Town, Akita Pref., 8 Jul. 1985, A. Sasaki leg. (<abbrev xmlns:xlink="http://www.w3.org/1999/xlink" content-type="institution" xlink:title="National Museum of Nature and Science" id="ABBRID0ETYAG" xlink:type="simple">NSMT</abbrev>-I-L-75564); 1♂, Tōshi, Nikaho Town, Akita Pref., 18 Jul. 1995, A. Sasaki leg. (<abbrev xmlns:xlink="http://www.w3.org/1999/xlink" content-type="institution" xlink:title="National Museum of Nature and Science" id="ABBRID0EYYAG" xlink:type="simple">NSMT</abbrev>-I-L-75565); 1♂, ditto, 19 Aug. 1984, A. Sasaki leg. (<abbrev xmlns:xlink="http://www.w3.org/1999/xlink" content-type="institution" xlink:title="National Museum of Nature and Science" id="ABBRID0E4YAG" xlink:type="simple">NSMT</abbrev>-I-L-75566); 1♂, Matsusaka, Ōno-dai, Moriyoshi Town, Akita Pref., 13 Jul. 1996, A. Sasaki leg. (<abbrev xmlns:xlink="http://www.w3.org/1999/xlink" content-type="institution" xlink:title="National Museum of Nature and Science" id="ABBRID0ECZAG" xlink:type="simple">NSMT</abbrev>-I-L-75567); 1♀, Aburato, Tsuruoka City, Yamagata Pref., 11 Jul. 1990, A. Sasaki leg. (<abbrev xmlns:xlink="http://www.w3.org/1999/xlink" content-type="institution" xlink:title="National Museum of Nature and Science" id="ABBRID0EHZAG" xlink:type="simple">NSMT</abbrev>-I-L-75568); 1♂, Futamata-Spa, Fukushima Pref., 6 Aug. 1967, T. Ebato leg. (<abbrev xmlns:xlink="http://www.w3.org/1999/xlink" content-type="institution" xlink:title="National Museum of Nature and Science" id="ABBRID0EMZAG" xlink:type="simple">NSMT</abbrev>-I-L-75497); 1♂, Shiozawa-Spa, Fukushima Pref., 5 Aug. 1967, T. Ebato leg. (<abbrev xmlns:xlink="http://www.w3.org/1999/xlink" content-type="institution" xlink:title="National Museum of Nature and Science" id="ABBRID0ERZAG" xlink:type="simple">NSMT</abbrev>-I-L-75501); 1♂, ditto, 6 Aug. 1967, T. Ebato leg. (<abbrev xmlns:xlink="http://www.w3.org/1999/xlink" content-type="institution" xlink:title="National Museum of Nature and Science" id="ABBRID0EWZAG" xlink:type="simple">NSMT</abbrev>-I-L-75519); 1♂, ditto, 29 Jun. 1968, T. Ebato leg. (<abbrev xmlns:xlink="http://www.w3.org/1999/xlink" content-type="institution" xlink:title="National Museum of Nature and Science" id="ABBRID0E2ZAG" xlink:type="simple">NSMT</abbrev>-I-L-75518); 2♂, Hanashiki-Spa, Gunma Pref., 22 Jun. 1963, T. Ebato leg. (<abbrev xmlns:xlink="http://www.w3.org/1999/xlink" content-type="institution" xlink:title="National Museum of Nature and Science" id="ABBRID0EA1AG" xlink:type="simple">NSMT</abbrev>-I-L-75459, 75460); 1♀, same data as for preceding, (<abbrev xmlns:xlink="http://www.w3.org/1999/xlink" content-type="institution" xlink:title="National Museum of Nature and Science" id="ABBRID0EF1AG" xlink:type="simple">NSMT</abbrev>-I-L-75487); 1♂, ditto, 8 Jul. 1961, T. Ebato leg. (<abbrev xmlns:xlink="http://www.w3.org/1999/xlink" content-type="institution" xlink:title="National Museum of Nature and Science" id="ABBRID0EK1AG" xlink:type="simple">NSMT</abbrev>-I-L-75492); 3♂, Uenohara, Gunma Pref., 8 Jul. 1961, T. Ebato leg. (<abbrev xmlns:xlink="http://www.w3.org/1999/xlink" content-type="institution" xlink:title="National Museum of Nature and Science" id="ABBRID0EP1AG" xlink:type="simple">NSMT</abbrev>-I-L-75488 to 75490); 1♂, Kawaburu-Spa, Gunma Pref., 1 Jul. 1967, T. Ebato leg. (<abbrev xmlns:xlink="http://www.w3.org/1999/xlink" content-type="institution" xlink:title="National Museum of Nature and Science" id="ABBRID0EU1AG" xlink:type="simple">NSMT</abbrev>-I-L-75491); 1♂, Kitakaruizawa, Gunma Pref., 12 Jul. 1970, T. Okada leg. (<abbrev xmlns:xlink="http://www.w3.org/1999/xlink" content-type="institution" xlink:title="National Museum of Nature and Science" id="ABBRID0EZ1AG" xlink:type="simple">NSMT</abbrev>-I-L-75528); 1♂, Minakami, Gunma Pref., 22 Jul. 1931, collector unknown (<abbrev xmlns:xlink="http://www.w3.org/1999/xlink" content-type="institution" xlink:title="National Museum of Nature and Science" id="ABBRID0E51AG" xlink:type="simple">NSMT</abbrev>-I-L-75530); 1♀, same data as for preceding (<abbrev xmlns:xlink="http://www.w3.org/1999/xlink" content-type="institution" xlink:title="National Museum of Nature and Science" id="ABBRID0ED2AG" xlink:type="simple">NSMT</abbrev>-I-L-75531); 1♂, Mt Mitsumine, Saitama Pref., 15 Jul. 1961, T. Ebato leg. (<abbrev xmlns:xlink="http://www.w3.org/1999/xlink" content-type="institution" xlink:title="National Museum of Nature and Science" id="ABBRID0EI2AG" xlink:type="simple">NSMT</abbrev>-I-L-75461); 1♀, Shikanoyu, Titibu, Saitama Pref., 26 Jul. 1933, collector unknown (<abbrev xmlns:xlink="http://www.w3.org/1999/xlink" content-type="institution" xlink:title="National Museum of Nature and Science" id="ABBRID0EN2AG" xlink:type="simple">NSMT</abbrev>-I-L-75532); 1♂, Bushi, Iruma City, Saitama Pref., 10 Sep. 1979, H. Inoue leg. (<abbrev xmlns:xlink="http://www.w3.org/1999/xlink" content-type="institution" xlink:title="National Museum of Nature and Science" id="ABBRID0ES2AG" xlink:type="simple">NSMT</abbrev>-I-L-75635); 1♂, Kameyama, Chiba Pref., 12 Aug. 1963, T. Ebato leg. (<abbrev xmlns:xlink="http://www.w3.org/1999/xlink" content-type="institution" xlink:title="National Museum of Nature and Science" id="ABBRID0EX2AG" xlink:type="simple">NSMT</abbrev>-I-L-75517); 1♂, Kiyose, Tokyo To, 10 Jun. 1956, T. Ebato leg. (<abbrev xmlns:xlink="http://www.w3.org/1999/xlink" content-type="institution" xlink:title="National Museum of Nature and Science" id="ABBRID0E32AG" xlink:type="simple">NSMT</abbrev>-I-L-75502); 2♀, ditto, 18 Aug. 1958, T. Ebato leg. (<abbrev xmlns:xlink="http://www.w3.org/1999/xlink" content-type="institution" xlink:title="National Museum of Nature and Science" id="ABBRID0EB3AG" xlink:type="simple">NSMT</abbrev>-I-L-75503, 75504); 1♀, ditto, 15 Aug. 1959, T. Ebato leg. (<abbrev xmlns:xlink="http://www.w3.org/1999/xlink" content-type="institution" xlink:title="National Museum of Nature and Science" id="ABBRID0EG3AG" xlink:type="simple">NSMT</abbrev>-I-L-75505); 1♀, ditto, 2 Jul. 1959, T. Ebato leg. (<abbrev xmlns:xlink="http://www.w3.org/1999/xlink" content-type="institution" xlink:title="National Museum of Nature and Science" id="ABBRID0EL3AG" xlink:type="simple">NSMT</abbrev>-I-L-75506); 1♂, ditto, 12 Jun. 1958, T. Ebato leg. (<abbrev xmlns:xlink="http://www.w3.org/1999/xlink" content-type="institution" xlink:title="National Museum of Nature and Science" id="ABBRID0EQ3AG" xlink:type="simple">NSMT</abbrev>-I-L-75507); 1♀, ditto, 31 Aug. 1958, T. Ebato leg. (<abbrev xmlns:xlink="http://www.w3.org/1999/xlink" content-type="institution" xlink:title="National Museum of Nature and Science" id="ABBRID0EV3AG" xlink:type="simple">NSMT</abbrev>-I-L-75508); 1♀, ditto, 18 Aug. 1959, T. Ebato leg. (<abbrev xmlns:xlink="http://www.w3.org/1999/xlink" content-type="institution" xlink:title="National Museum of Nature and Science" id="ABBRID0E13AG" xlink:type="simple">NSMT</abbrev>-I-L-75509); 1♀, ditto, 2 Jul. 1957, T. Ebato leg. (<abbrev xmlns:xlink="http://www.w3.org/1999/xlink" content-type="institution" xlink:title="National Museum of Nature and Science" id="ABBRID0E63AG" xlink:type="simple">NSMT</abbrev>-I-L-75511); 1♂, ditto, 4 Jun. 1958, T. Ebato leg. (<abbrev xmlns:xlink="http://www.w3.org/1999/xlink" content-type="institution" xlink:title="National Museum of Nature and Science" id="ABBRID0EE4AG" xlink:type="simple">NSMT</abbrev>-I-L-75512); 1♀, Ohizumi, Tokyo To, 18 Aug. 1966, T. Ebato leg. (<abbrev xmlns:xlink="http://www.w3.org/1999/xlink" content-type="institution" xlink:title="National Museum of Nature and Science" id="ABBRID0EJ4AG" xlink:type="simple">NSMT</abbrev>-I-L-75513); 2♂, Mt Takao, Tokyo To, 27 Jun. 1959, T. Ebato leg. (<abbrev xmlns:xlink="http://www.w3.org/1999/xlink" content-type="institution" xlink:title="National Museum of Nature and Science" id="ABBRID0EO4AG" xlink:type="simple">NSMT</abbrev>-I-L-75514, 75515); 1♂, ditto, 7 Jun. 1961, T. Maenami leg. (<abbrev xmlns:xlink="http://www.w3.org/1999/xlink" content-type="institution" xlink:title="National Museum of Nature and Science" id="ABBRID0ET4AG" xlink:type="simple">NSMT</abbrev>-I-L-75527); 1♂, ditto, 19 Jun. 1996, U. Jinbo leg. (<abbrev xmlns:xlink="http://www.w3.org/1999/xlink" content-type="institution" xlink:title="National Museum of Nature and Science" id="ABBRID0EY4AG" xlink:type="simple">NSMT</abbrev>-I-L-33621); 1♂, Mt Mihara, Tokyo To, 31 May 1962, R. Aoki leg. (<abbrev xmlns:xlink="http://www.w3.org/1999/xlink" content-type="institution" xlink:title="National Museum of Nature and Science" id="ABBRID0E44AG" xlink:type="simple">NSMT</abbrev>-I-L-75521); 1♀, Mt Mitake, Tokyo To, 16 Jul. 1960, T. Maenami leg. (<abbrev xmlns:xlink="http://www.w3.org/1999/xlink" content-type="institution" xlink:title="National Museum of Nature and Science" id="ABBRID0EC5AG" xlink:type="simple">NSMT</abbrev>-I-L-75526); 1♂, ditto, 20 Aug. 1959, T. Ebato leg. (<abbrev xmlns:xlink="http://www.w3.org/1999/xlink" content-type="institution" xlink:title="National Museum of Nature and Science" id="ABBRID0EH5AG" xlink:type="simple">NSMT</abbrev>-I-L-75510); 1♀, ditto, 25 Jul. 1998, U. Jinbo leg. (<abbrev xmlns:xlink="http://www.w3.org/1999/xlink" content-type="institution" xlink:title="National Museum of Nature and Science" id="ABBRID0EM5AG" xlink:type="simple">NSMT</abbrev>-I-L-36058); 1♂, Institute of Nature Study, Minato-ku, Tokyo To, 6 Jun. 2017, U. Jinbo leg. (<abbrev xmlns:xlink="http://www.w3.org/1999/xlink" content-type="institution" xlink:title="National Museum of Nature and Science" id="ABBRID0ER5AG" xlink:type="simple">NSMT</abbrev>-I-L-55639); 1♂, Hodokubo, Hino City, Tokyo To, 3 Jun. 1990, U. Jinbo leg. (<abbrev xmlns:xlink="http://www.w3.org/1999/xlink" content-type="institution" xlink:title="National Museum of Nature and Science" id="ABBRID0EW5AG" xlink:type="simple">NSMT</abbrev>-I-L-75626); 1♀, ditto, 16 Jun. 1990, U. Jinbo leg. (<abbrev xmlns:xlink="http://www.w3.org/1999/xlink" content-type="institution" xlink:title="National Museum of Nature and Science" id="ABBRID0E25AG" xlink:type="simple">NSMT</abbrev>-I-L-75627); 1♂, ditto, 3 Aug. 1991, U. Jinbo leg. (<abbrev xmlns:xlink="http://www.w3.org/1999/xlink" content-type="institution" xlink:title="National Museum of Nature and Science" id="ABBRID0EA6AG" xlink:type="simple">NSMT</abbrev>-I-L-75628); 1♀, ditto, 7 Sep. 1991, U. Jinbo leg. (<abbrev xmlns:xlink="http://www.w3.org/1999/xlink" content-type="institution" xlink:title="National Museum of Nature and Science" id="ABBRID0EF6AG" xlink:type="simple">NSMT</abbrev>-I-L-75629); 1♀, ditto, 23 Aug. 1992, U. Jinbo leg. (<abbrev xmlns:xlink="http://www.w3.org/1999/xlink" content-type="institution" xlink:title="National Museum of Nature and Science" id="ABBRID0EK6AG" xlink:type="simple">NSMT</abbrev>-I-L-75630); 1♂, Yokozawairi, Itsukaichi Town, Tokyo To, 18 Jun. 1994, U. Jinbo leg. (<abbrev xmlns:xlink="http://www.w3.org/1999/xlink" content-type="institution" xlink:title="National Museum of Nature and Science" id="ABBRID0EP6AG" xlink:type="simple">NSMT</abbrev>-I-L-75631); 1♂, ditto, Tokyo To, 27 Aug. 1994, U. Jinbo leg. (<abbrev xmlns:xlink="http://www.w3.org/1999/xlink" content-type="institution" xlink:title="National Museum of Nature and Science" id="ABBRID0EU6AG" xlink:type="simple">NSMT</abbrev>-I-L-75632); 1♀, Imperial Palace, Chiyoda-ku, Tokyo To, 26 May 2009, Y. Arita et al. leg. (<abbrev xmlns:xlink="http://www.w3.org/1999/xlink" content-type="institution" xlink:title="National Museum of Nature and Science" id="ABBRID0EZ6AG" xlink:type="simple">NSMT</abbrev>-I-L-22523); 1♂, ditto, 7 Sep. 2010, [Malaise trap] (<abbrev xmlns:xlink="http://www.w3.org/1999/xlink" content-type="institution" xlink:title="National Museum of Nature and Science" id="ABBRID0E56AG" xlink:type="simple">NSMT</abbrev>-I-L-22525); 1♂, ditto, 9 Aug. 2011, [Malaise trap] (<abbrev xmlns:xlink="http://www.w3.org/1999/xlink" content-type="institution" xlink:title="National Museum of Nature and Science" id="ABBRID0EDABG" xlink:type="simple">NSMT</abbrev>-I-L-28051); 1♀, ditto, 4 Sep. 2012, Y. Arita, H. Nakajima, M. Owada, Y. Kishida and U. Jinbo leg. (<abbrev xmlns:xlink="http://www.w3.org/1999/xlink" content-type="institution" xlink:title="National Museum of Nature and Science" id="ABBRID0EIABG" xlink:type="simple">NSMT</abbrev>-I-L-31522); 1♂, Noborito, Tokyo To, 27 May 1932, collector unknown (<abbrev xmlns:xlink="http://www.w3.org/1999/xlink" content-type="institution" xlink:title="National Museum of Nature and Science" id="ABBRID0ENABG" xlink:type="simple">NSMT</abbrev>-I-L-75533); 1♂, Nishitanzawa, Kanagawa Pref., 18 Jun. 1966, Y. Kishida leg. (<abbrev xmlns:xlink="http://www.w3.org/1999/xlink" content-type="institution" xlink:title="National Museum of Nature and Science" id="ABBRID0ESABG" xlink:type="simple">NSMT</abbrev>-I-L-75525); 1♀, Mt Myôjô-san, Itoigawa City, Niigata Pref., 7 Aug. 1999, A. Sasaki leg. (<abbrev xmlns:xlink="http://www.w3.org/1999/xlink" content-type="institution" xlink:title="National Museum of Nature and Science" id="ABBRID0EXABG" xlink:type="simple">NSMT</abbrev>-I-L-75570); 1♂, Teradomari, Niigata Pref., 9 Aug. 2005, R. Sato leg. (<abbrev xmlns:xlink="http://www.w3.org/1999/xlink" content-type="institution" xlink:title="National Museum of Nature and Science" id="ABBRID0E3ABG" xlink:type="simple">NSMT</abbrev>-I-L-75571); 1♂, ditto, 7 Jun. 2005, T. Naito leg. (<abbrev xmlns:xlink="http://www.w3.org/1999/xlink" content-type="institution" xlink:title="National Museum of Nature and Science" id="ABBRID0EBBBG" xlink:type="simple">NSMT</abbrev>-I-L-75572); 1♂, Yuzurihara, Yamanashi Pref., 23 Jun. 1945, T. Ebato leg. (<abbrev xmlns:xlink="http://www.w3.org/1999/xlink" content-type="institution" xlink:title="National Museum of Nature and Science" id="ABBRID0EGBBG" xlink:type="simple">NSMT</abbrev>-I-L-75499); 1♂, Kiyosato, Yamanashi Pref., 22 Jul. 1967, T. Ebato leg. (<abbrev xmlns:xlink="http://www.w3.org/1999/xlink" content-type="institution" xlink:title="National Museum of Nature and Science" id="ABBRID0ELBBG" xlink:type="simple">NSMT</abbrev>-I-L-75500); 1♂, Karuizawa, Nagano Pref., 21 Jul. 1958, T. Ebato leg. (<abbrev xmlns:xlink="http://www.w3.org/1999/xlink" content-type="institution" xlink:title="National Museum of Nature and Science" id="ABBRID0EQBBG" xlink:type="simple">NSMT</abbrev>-I-L-75493); 1♂, Miyota, Nagano Pref., 17 Aug. 1965, T. Ebato leg. (<abbrev xmlns:xlink="http://www.w3.org/1999/xlink" content-type="institution" xlink:title="National Museum of Nature and Science" id="ABBRID0EVBBG" xlink:type="simple">NSMT</abbrev>-I-L-75494); 1♂, Tobira-Spa, Nagano Pref., 14 Jul. 1957, T. Ebato leg. (<abbrev xmlns:xlink="http://www.w3.org/1999/xlink" content-type="institution" xlink:title="National Museum of Nature and Science" id="ABBRID0E1BBG" xlink:type="simple">NSMT</abbrev>-I-L-75495); 1♀, Kumanotaira, Nagano Pref., 7 Jul. 1962, T. Ebato leg. (<abbrev xmlns:xlink="http://www.w3.org/1999/xlink" content-type="institution" xlink:title="National Museum of Nature and Science" id="ABBRID0E6BBG" xlink:type="simple">NSMT</abbrev>-I-L-75496); 1♂, ditto, 25 Jun. 1944, H. Inoue leg. (<abbrev xmlns:xlink="http://www.w3.org/1999/xlink" content-type="institution" xlink:title="National Museum of Nature and Science" id="ABBRID0EECBG" xlink:type="simple">NSMT</abbrev>-I-L-75520); 1♂, Nashimoto, Shizuoka Pref., 10 Jun. 1961, T. Ebato leg. (<abbrev xmlns:xlink="http://www.w3.org/1999/xlink" content-type="institution" xlink:title="National Museum of Nature and Science" id="ABBRID0EJCBG" xlink:type="simple">NSMT</abbrev>-I-L-75516); 2♂, Asagiri Plateau, Shizuoka Pref., <named-content xmlns:xlink="http://www.w3.org/1999/xlink" content-type="dwc:verbatimCoordinates" xlink:type="simple"><named-content content-type="geo-json" specific-use="{&#34;type&#34;:&#34;Point&#34;,&#34;coordinates&#34;:[138.590000,35.420000]}" id="NCID0ERCBG" xlink:type="simple">35.42°N, 138.59°E</named-content></named-content>, 910 m, 27 Aug. 2019, Y. Matsui leg.; 1♂, Gujo-Rokunori, Gifu Pref., 5 Jul. 1966, S. Sawatani leg. (<abbrev xmlns:xlink="http://www.w3.org/1999/xlink" content-type="institution" xlink:title="National Museum of Nature and Science" id="ABBRID0EWCBG" xlink:type="simple">NSMT</abbrev>-I-L-75573); 1♂, Mt Hyôno-sen, Wakasa Town, Tottori Pref., <named-content xmlns:xlink="http://www.w3.org/1999/xlink" content-type="dwc:verbatimCoordinates" xlink:type="simple"><named-content content-type="geo-json" specific-use="{&#34;type&#34;:&#34;Point&#34;,&#34;coordinates&#34;:[134.490000,35.350000]}" id="NCID0E5CBG" xlink:type="simple">35.35°N, 134.49°E</named-content></named-content>, 860 m, 6 Nov. 2017 (F<sub>1</sub> emerged), Y. Matsui leg.; 1♂, ditto, 21 Jun. 2020, Y. Matsui leg.; 1♂, Hirodomeno, Wakasa Town, Tottori Pref., <named-content xmlns:xlink="http://www.w3.org/1999/xlink" content-type="dwc:verbatimCoordinates" xlink:type="simple"><named-content content-type="geo-json" specific-use="{&#34;type&#34;:&#34;Point&#34;,&#34;coordinates&#34;:[134.450000,35.410000]}" id="NCID0EIDBG" xlink:type="simple">35.41°N, 134.45°E</named-content></named-content>, 800 m, 4 Sep. 2015, Y. Matsui leg.; 4♀6♂, Tokumaru, Yazu Town, Tottori Pref., <named-content xmlns:xlink="http://www.w3.org/1999/xlink" content-type="dwc:verbatimCoordinates" xlink:type="simple"><named-content content-type="geo-json" specific-use="{&#34;type&#34;:&#34;Point&#34;,&#34;coordinates&#34;:[134.340000,35.370000]}" id="NCID0EQDBG" xlink:type="simple">35.37°N, 134.34°E</named-content></named-content>, 145 m, 9–11 Aug. 2013, 10–20 Oct. 2014 (F<sub>1</sub> emerged), H. Naka leg.; 2♀, Wakabadai-kita,Tottori City, Tottori Pref., <named-content xmlns:xlink="http://www.w3.org/1999/xlink" content-type="dwc:verbatimCoordinates" xlink:type="simple"><named-content content-type="geo-json" specific-use="{&#34;type&#34;:&#34;Point&#34;,&#34;coordinates&#34;:[134.260000,35.450000]}" id="NCID0E1DBG" xlink:type="simple">35.45°N, 134.26°E</named-content></named-content>, 40 m, 6 Jun. 2012, 22 Aug. 2014, Y. Matsui leg.; 1♂, Kôchi, Shikano Town, Tottori City, Tottori Pref., <named-content xmlns:xlink="http://www.w3.org/1999/xlink" content-type="dwc:verbatimCoordinates" xlink:type="simple"><named-content content-type="geo-json" specific-use="{&#34;type&#34;:&#34;Point&#34;,&#34;coordinates&#34;:[134.000000,35.400000]}" id="NCID0ECEBG" xlink:type="simple">35.40°N, 134.00°E</named-content></named-content>, 495 m, 12 Jun. 2020, Y. Matsui leg.; 3♂, Mt Daisen, Kôfu Town, Tottori Pref., <named-content xmlns:xlink="http://www.w3.org/1999/xlink" content-type="dwc:verbatimCoordinates" xlink:type="simple"><named-content content-type="geo-json" specific-use="{&#34;type&#34;:&#34;Point&#34;,&#34;coordinates&#34;:[133.550000,35.350000]}" id="NCID0EKEBG" xlink:type="simple">35.35°N, 133.55°E</named-content></named-content>, 910 m, 30 Sep.–2 Oct. 2017 (F<sub>1</sub> emerged), Y. Matsui leg.; 2♂, Mt Senjô-san, Kotoura Town, Tottori City, <named-content xmlns:xlink="http://www.w3.org/1999/xlink" content-type="dwc:verbatimCoordinates" xlink:type="simple"><named-content content-type="geo-json" specific-use="{&#34;type&#34;:&#34;Point&#34;,&#34;coordinates&#34;:[133.600000,35.430000]}" id="NCID0EUEBG" xlink:type="simple">35.43°N, 133.60°E</named-content></named-content>, 385 m, 15 Jul. 2019, Y. Matsui leg.; 1♂, Ichibata, Izumo City, Shimane Pref., 27 May 1967, T. Maenami leg. (<abbrev xmlns:xlink="http://www.w3.org/1999/xlink" content-type="institution" xlink:title="National Museum of Nature and Science" id="ABBRID0EZEBG" xlink:type="simple">NSMT</abbrev>-I-L-75522); 1♀, same data as for preceding (<abbrev xmlns:xlink="http://www.w3.org/1999/xlink" content-type="institution" xlink:title="National Museum of Nature and Science" id="ABBRID0E5EBG" xlink:type="simple">NSMT</abbrev>-I-L-75524); 1♀1♂, Kusandao, Înan Town, Shimane Pref., <named-content xmlns:xlink="http://www.w3.org/1999/xlink" content-type="dwc:verbatimCoordinates" xlink:type="simple"><named-content content-type="geo-json" specific-use="{&#34;type&#34;:&#34;Point&#34;,&#34;coordinates&#34;:[132.830000,35.060000]}" id="NCID0EGFBG" xlink:type="simple">35.06°N, 132.83°E</named-content></named-content>, 915 m, Oct. 2017 (F<sub>1</sub> emerged), Y. Matsui leg.; 1♀, Sugano, Tokuyama City, Yamaguchi Pref., 3 Jun. 1994, T. Ikenoue leg. (<abbrev xmlns:xlink="http://www.w3.org/1999/xlink" content-type="institution" xlink:title="National Museum of Nature and Science" id="ABBRID0ENFBG" xlink:type="simple">NSMT</abbrev>-I-L-75577); 1♀, Yunoki, Tokuji Town, Yamaguchi Pref., 15 Jul. 1995, T. Ikenoue leg. (<abbrev xmlns:xlink="http://www.w3.org/1999/xlink" content-type="institution" xlink:title="National Museum of Nature and Science" id="ABBRID0ESFBG" xlink:type="simple">NSMT</abbrev>-I-L-75578); 2♀, Mt Tokusagamine, Yamaguchi Pref., 3 Aug. 1996, T. Ikenoue leg. (<abbrev xmlns:xlink="http://www.w3.org/1999/xlink" content-type="institution" xlink:title="National Museum of Nature and Science" id="ABBRID0EXFBG" xlink:type="simple">NSMT</abbrev>-I-L-75579, 75580); 1♂, Jakuchikyô, Yamaguchi Pref., 27 Jul. 1995, T. Ikenoue leg. (<abbrev xmlns:xlink="http://www.w3.org/1999/xlink" content-type="institution" xlink:title="National Museum of Nature and Science" id="ABBRID0E3FBG" xlink:type="simple">NSMT</abbrev>-I-L-75581); 1♂, Akiyoshi-dai, Mine City, Yamaguchi, <named-content xmlns:xlink="http://www.w3.org/1999/xlink" content-type="dwc:verbatimCoordinates" xlink:type="simple"><named-content content-type="geo-json" specific-use="{&#34;type&#34;:&#34;Point&#34;,&#34;coordinates&#34;:[131.310000,34.240000]}" id="NCID0EEGBG" xlink:type="simple">34.24°N, 131.31°E</named-content></named-content>, 240 m, 16 Sep. 2018, Y. Matsui leg.; 1♀, Kamitsuru, Izumi City, Kagoshima Pref., 14 Jul. 1992, Y. Yanagita leg. (<abbrev xmlns:xlink="http://www.w3.org/1999/xlink" content-type="institution" xlink:title="National Museum of Nature and Science" id="ABBRID0EJGBG" xlink:type="simple">NSMT</abbrev>-I-L-75582); 1♀, Shin-Wase-Tunnel, I. Amamiohshima, Kagoshima Pref., 27 Mar. 2009, M. Owada and M. Kimura leg. (<abbrev xmlns:xlink="http://www.w3.org/1999/xlink" content-type="institution" xlink:title="National Museum of Nature and Science" id="ABBRID0EOGBG" xlink:type="simple">NSMT</abbrev>-I-L-75617); 1♂, Yona, I. Okinawajima, Okinawa Pref., 1 Apr. 1964, T. Nagano leg. (<abbrev xmlns:xlink="http://www.w3.org/1999/xlink" content-type="institution" xlink:title="National Museum of Nature and Science" id="ABBRID0ETGBG" xlink:type="simple">NSMT</abbrev>-I-L-75618); 1♂, Seifuautaki, Chinen-son, I. Okinawajima, Okinawa Pref., 8 Aug. 1980, R. Sato leg. (<abbrev xmlns:xlink="http://www.w3.org/1999/xlink" content-type="institution" xlink:title="National Museum of Nature and Science" id="ABBRID0EYGBG" xlink:type="simple">NSMT</abbrev>-I-L-75619); 2♂, Mt Terukubi-yama, Kunigami-son, I. Okinawajima, Okinawa Pref., 10 Aug. 1980, R. Sato leg. (<abbrev xmlns:xlink="http://www.w3.org/1999/xlink" content-type="institution" xlink:title="National Museum of Nature and Science" id="ABBRID0E4GBG" xlink:type="simple">NSMT</abbrev>-I-L-75620, 75621); 1♂, Haneji, Nago City, I. Okinawajima, Okinawa Pref., 17 Aug. 2001, M. Kimura leg. (<abbrev xmlns:xlink="http://www.w3.org/1999/xlink" content-type="institution" xlink:title="National Museum of Nature and Science" id="ABBRID0ECHBG" xlink:type="simple">NSMT</abbrev>-I-L-75622); 1♂, ditto, 9 Aug. 2002, M. Kimura leg. (<abbrev xmlns:xlink="http://www.w3.org/1999/xlink" content-type="institution" xlink:title="National Museum of Nature and Science" id="ABBRID0EHHBG" xlink:type="simple">NSMT</abbrev>-I-L-75623); 1♂, ditto, 12 Aug. 2002, M. Kimura leg. (<abbrev xmlns:xlink="http://www.w3.org/1999/xlink" content-type="institution" xlink:title="National Museum of Nature and Science" id="ABBRID0EMHBG" xlink:type="simple">NSMT</abbrev>-I-L-75624); 1♂, Takeda-Rindo, I. Ishigakijima, Okinawa Pref., 5 Jun. 2007, M. Kimura leg. (<abbrev xmlns:xlink="http://www.w3.org/1999/xlink" content-type="institution" xlink:title="National Museum of Nature and Science" id="ABBRID0ERHBG" xlink:type="simple">NSMT</abbrev>-I-L-75625).</p></tp:treatment-sec><tp:treatment-sec sec-type="diagnosis" id="SECID0EWHBG"><title>Diagnosis.</title><p>Adult (Fig. <xref ref-type="fig" rid="F2">2C, D</xref>). Forewing length 9.0–12.5 mm. This species is similar to <italic><tp:taxon-name><tp:taxon-name-part taxon-name-part-type="genus" reg="Nagiella">N.</tp:taxon-name-part> <tp:taxon-name-part taxon-name-part-type="species" reg="tristalis">tristalis</tp:taxon-name-part></tp:taxon-name></italic> and <italic><tp:taxon-name><tp:taxon-name-part taxon-name-part-type="genus" reg="Nagiella">N.</tp:taxon-name-part> <tp:taxon-name-part taxon-name-part-type="species" reg="quadrimaculalis">quadrimaculalis</tp:taxon-name-part></tp:taxon-name></italic>, but can be distinguished by the following characters: forewing shorter; vertex scales lighter than in <italic><tp:taxon-name><tp:taxon-name-part taxon-name-part-type="genus" reg="Nagiella">N.</tp:taxon-name-part> <tp:taxon-name-part taxon-name-part-type="species" reg="tristalis">tristalis</tp:taxon-name-part></tp:taxon-name></italic> and <italic><tp:taxon-name><tp:taxon-name-part taxon-name-part-type="genus" reg="Nagiella">N.</tp:taxon-name-part> <tp:taxon-name-part taxon-name-part-type="species" reg="quadrimaculalis">quadrimaculalis</tp:taxon-name-part></tp:taxon-name></italic>; subdiscal white spot of forewing usually quadrilateral and distinct; base of discal cell of hindwing broadly white; gnathos of male genitalia nearly triangular, short and small, apex rounded (Fig. <xref ref-type="fig" rid="F4">4B</xref>); valva of male genitalia dorsally straight margined subapically (Fig. <xref ref-type="fig" rid="F4">4C</xref>); anterior apophysis of female genitalia slightly curved to dorsally, expansion of the base is sharply triangular (Fig. <xref ref-type="fig" rid="F7">7B</xref>); signum of female genitalia circular, smaller than in <italic><tp:taxon-name><tp:taxon-name-part taxon-name-part-type="genus" reg="Nagiella">N.</tp:taxon-name-part> <tp:taxon-name-part taxon-name-part-type="species" reg="tristalis">tristalis</tp:taxon-name-part></tp:taxon-name></italic> (diameter 0.05–0.06 mm) (Fig. <xref ref-type="fig" rid="F7">7C</xref>). This species is also similar to <italic><tp:taxon-name><tp:taxon-name-part taxon-name-part-type="genus" reg="Nagiella">N.</tp:taxon-name-part> <tp:taxon-name-part taxon-name-part-type="species" reg="occultalis">occultalis</tp:taxon-name-part></tp:taxon-name></italic>, but <italic><tp:taxon-name><tp:taxon-name-part taxon-name-part-type="genus" reg="Nagiella">N.</tp:taxon-name-part> <tp:taxon-name-part taxon-name-part-type="species" reg="occultalis">occultalis</tp:taxon-name-part></tp:taxon-name></italic> has the following differences: forewing length 15–16 mm; subdiscal white spot of forewing narrowed or elongated; base of discal cell of hindwing concolorous with ground color; tuba analis of male genitalia sclerotized; gnathos of male genitalia elongated and narrow at the base. <xref ref-type="bibr" rid="B19">Lu and Du (2020)</xref> also mentioned genital differences between these species, and as far as we can see from the specimen image by <xref ref-type="bibr" rid="B19">Lu and Du (2020)</xref>, <italic><tp:taxon-name><tp:taxon-name-part taxon-name-part-type="genus" reg="Nagiella">N.</tp:taxon-name-part> <tp:taxon-name-part taxon-name-part-type="species" reg="bispina">bispina</tp:taxon-name-part></tp:taxon-name></italic> is externally distinguishable from this species by base of discal cell of the hindwing being concolorous with the ground color.</p><fig id="F4" position="float" orientation="portrait"><object-id xmlns:xlink="http://www.w3.org/1999/xlink" content-type="doi" xlink:type="simple">10.3897/zookeys.1023.60934.figure4</object-id><object-id xmlns:xlink="http://www.w3.org/1999/xlink" content-type="arpha" xlink:type="simple">FF4F43DA-7C7D-592E-B3F5-66CDFA83C1C2</object-id><label>Figure 4.</label><caption><p>Male genitalia of <italic><tp:taxon-name><tp:taxon-name-part taxon-name-part-type="genus" reg="Nagiella">Nagiella</tp:taxon-name-part> <tp:taxon-name-part taxon-name-part-type="species" reg="inferior">inferior</tp:taxon-name-part></tp:taxon-name></italic><bold>A</bold> whole genitalia <bold>B</bold> gnathos, magnified view <bold>C</bold> apex of valva, magnified view.</p></caption><graphic xmlns:xlink="http://www.w3.org/1999/xlink" xlink:href="zookeys-1023-171-g004.jpg" position="float" orientation="portrait" xlink:type="simple" id="oo_519191.jpg"><uri content-type="original_file" xlink:type="simple">https://binary.pensoft.net/fig/519191</uri></graphic></fig></tp:treatment-sec><tp:treatment-sec sec-type="distribution" id="SECID0EOMBG"><title>Distribution.</title><p>Japan, mainland China, Taiwan, Korea, Russia (southeast), India.</p></tp:treatment-sec><tp:treatment-sec sec-type="host" id="SECID0ETMBG"><title>Host plant.</title><p><italic><tp:taxon-name><tp:taxon-name-part taxon-name-part-type="genus" reg="Rubus">Rubus</tp:taxon-name-part> <tp:taxon-name-part taxon-name-part-type="species" reg="buergeri">buergeri</tp:taxon-name-part></tp:taxon-name></italic> Miq., <italic><tp:taxon-name><tp:taxon-name-part taxon-name-part-type="genus" reg="Rubus">R.</tp:taxon-name-part> <tp:taxon-name-part taxon-name-part-type="species" reg="trifidus">trifidus</tp:taxon-name-part></tp:taxon-name></italic> Thunb. (laboratory reared).</p></tp:treatment-sec><tp:treatment-sec sec-type="remarks" id="SECID0EPNBG"><title>Remarks.</title><p>Our identification of this species is based on characters of external morphology (<xref ref-type="bibr" rid="B22">Motschulsky 1861</xref>; <xref ref-type="bibr" rid="B7">Inoue 1982</xref>; Li et al. 2012; <xref ref-type="bibr" rid="B30">Sasaki and Yamanaka 2013</xref>; <xref ref-type="bibr" rid="B19">Lu and Du 2020</xref>) and male genitalia (Li et al. 2012; <xref ref-type="bibr" rid="B19">Lu and Du 2020</xref>). The species status was confirmed by DNA barcodes.</p></tp:treatment-sec><tp:treatment-sec><!--Section generated to contain objects referenced in tp:taxon-treatment.--><fig id="F2" position="float" orientation="portrait"><object-id xmlns:xlink="http://www.w3.org/1999/xlink" content-type="doi" xlink:type="simple">10.3897/zookeys.1023.60934.figure2</object-id><object-id xmlns:xlink="http://www.w3.org/1999/xlink" content-type="arpha" xlink:type="simple">A8CFAFAB-7F59-5CC9-8DDC-8777ED88EF2C</object-id><label>Figure 2.</label><caption><p><italic><tp:taxon-name><tp:taxon-name-part taxon-name-part-type="genus" reg="Nagiella">Nagiella</tp:taxon-name-part></tp:taxon-name></italic> adults, dorsal view <bold>A</bold><italic><tp:taxon-name><tp:taxon-name-part taxon-name-part-type="genus" reg="Nagiella">N.</tp:taxon-name-part> <tp:taxon-name-part taxon-name-part-type="species" reg="tristalis">tristalis</tp:taxon-name-part></tp:taxon-name></italic> sp. nov. male <bold>B</bold><italic><tp:taxon-name><tp:taxon-name-part taxon-name-part-type="genus" reg="Nagiella">N.</tp:taxon-name-part> <tp:taxon-name-part taxon-name-part-type="species" reg="tristalis">tristalis</tp:taxon-name-part></tp:taxon-name></italic> sp. nov. female <bold>C</bold><italic><tp:taxon-name><tp:taxon-name-part taxon-name-part-type="genus" reg="Nagiella">N.</tp:taxon-name-part> <tp:taxon-name-part taxon-name-part-type="species" reg="inferior">inferior</tp:taxon-name-part></tp:taxon-name></italic> male <bold>D</bold><italic><tp:taxon-name><tp:taxon-name-part taxon-name-part-type="genus" reg="Nagiella">N.</tp:taxon-name-part> <tp:taxon-name-part taxon-name-part-type="species" reg="inferior">inferior</tp:taxon-name-part></tp:taxon-name></italic> female <bold>E</bold><italic><tp:taxon-name><tp:taxon-name-part taxon-name-part-type="genus" reg="Nagiella">N.</tp:taxon-name-part> <tp:taxon-name-part taxon-name-part-type="species" reg="quadrimaculalis">quadrimaculalis</tp:taxon-name-part></tp:taxon-name></italic> male <bold>F</bold><italic><tp:taxon-name><tp:taxon-name-part taxon-name-part-type="genus" reg="Nagiella">N.</tp:taxon-name-part> <tp:taxon-name-part taxon-name-part-type="species" reg="quadrimaculalis">quadrimaculalis</tp:taxon-name-part></tp:taxon-name></italic> female. Scale bars: 5 mm.</p></caption><graphic xmlns:xlink="http://www.w3.org/1999/xlink" xlink:href="zookeys-1023-171-g002.jpg" position="float" orientation="portrait" xlink:type="simple" id="oo_519189.jpg"><uri content-type="original_file" xlink:type="simple">https://binary.pensoft.net/fig/519189</uri></graphic></fig><fig id="F7" position="float" orientation="portrait"><object-id xmlns:xlink="http://www.w3.org/1999/xlink" content-type="doi" xlink:type="simple">10.3897/zookeys.1023.60934.figure7</object-id><object-id xmlns:xlink="http://www.w3.org/1999/xlink" content-type="arpha" xlink:type="simple">F3505DA6-C63E-5B33-97E2-83C93FD36B6B</object-id><label>Figure 7.</label><caption><p>Female genitalia of <italic><tp:taxon-name><tp:taxon-name-part taxon-name-part-type="genus" reg="Nagiella">Nagiella</tp:taxon-name-part> <tp:taxon-name-part taxon-name-part-type="species" reg="inferior">inferior</tp:taxon-name-part></tp:taxon-name></italic><bold>A</bold> whole genitalia <bold>B</bold> anterior apophysis, magnified view <bold>C</bold> signum, magnified view.</p></caption><graphic xmlns:xlink="http://www.w3.org/1999/xlink" xlink:href="zookeys-1023-171-g007.jpg" position="float" orientation="portrait" xlink:type="simple" id="oo_519194.jpg"><uri content-type="original_file" xlink:type="simple">https://binary.pensoft.net/fig/519194</uri></graphic></fig></tp:treatment-sec><ref-list><ref id="B26"><mixed-citation xmlns:xlink="http://www.w3.org/1999/xlink" xlink:type="simple"><person-group><name name-style="western"><surname>Park</surname><given-names>KJ</given-names></name><name name-style="western"><surname>Bae</surname><given-names>YS</given-names></name><name name-style="western"><surname>Cuong</surname><given-names>NN</given-names></name><name name-style="western"><surname>Nha</surname><given-names>PV</given-names></name><name name-style="western"><surname>Vuong</surname><given-names>PT</given-names></name></person-group> (<year>2007</year>) <source>Moths of North Vietnam.</source><publisher-name>Center for Insect Systematics</publisher-name>, <publisher-loc>Junghaeng-Sa</publisher-loc>, <size units="page">342 pp</size>.</mixed-citation></ref><ref id="B2"><mixed-citation xmlns:xlink="http://www.w3.org/1999/xlink" xlink:type="simple"><person-group><name name-style="western"><surname>Bae</surname><given-names>YS</given-names></name><name name-style="western"><surname>Byun</surname><given-names>BK</given-names></name><name name-style="western"><surname>Paek</surname><given-names>MK</given-names></name></person-group> (<year>2008</year>) Pyralid Moths of Korea (<tp:taxon-name><tp:taxon-name-part taxon-name-part-type="order">Lepidoptera</tp:taxon-name-part></tp:taxon-name>, <tp:taxon-name><tp:taxon-name-part taxon-name-part-type="superfamily">Pyraloidea</tp:taxon-name-part></tp:taxon-name>). Korea National Arboretum, Seoul, 148–149.</mixed-citation></ref><ref id="B32"><mixed-citation xmlns:xlink="http://www.w3.org/1999/xlink" xlink:type="simple"><person-group><name name-style="western"><surname>Shibuya</surname><given-names>J</given-names></name></person-group> (<year>1928</year>) <article-title>The systematic study on the Formosan <tp:taxon-name><tp:taxon-name-part taxon-name-part-type="family">Pyralidae</tp:taxon-name-part></tp:taxon-name>.</article-title><source>Journal of the Faculty of Agriculture, Hokkaido Imperial University</source><volume>22</volume>: <fpage>228</fpage>–<lpage>229</lpage>.</mixed-citation></ref><ref id="B33"><mixed-citation xmlns:xlink="http://www.w3.org/1999/xlink" xlink:type="simple"><person-group><name name-style="western"><surname>Shibuya</surname><given-names>J</given-names></name></person-group> (<year>1929</year>) <article-title>On the known and unrecorded species of the Japanese <tp:taxon-name><tp:taxon-name-part taxon-name-part-type="subfamily">Pyraustinae</tp:taxon-name-part></tp:taxon-name> (Lepid.).</article-title><source>Journal of the Faculty of Agriculture, Hokkaido Imperial University</source><volume>25</volume>: <fpage>151</fpage>–<lpage>242</lpage>.</mixed-citation></ref><ref id="B19"><mixed-citation xmlns:xlink="http://www.w3.org/1999/xlink" xlink:type="simple"><person-group><name name-style="western"><surname>Lu</surname><given-names>XQ</given-names></name><name name-style="western"><surname>Du</surname><given-names>XC</given-names></name></person-group> (<year>2020</year>) <article-title>Revision of <italic><tp:taxon-name><tp:taxon-name-part taxon-name-part-type="genus">Nagiella</tp:taxon-name-part></tp:taxon-name></italic> Munroe (<tp:taxon-name><tp:taxon-name-part taxon-name-part-type="order">Lepidoptera</tp:taxon-name-part></tp:taxon-name>, <tp:taxon-name><tp:taxon-name-part taxon-name-part-type="family">Crambidae</tp:taxon-name-part></tp:taxon-name>), with the description of a new species from China.</article-title><source>ZooKeys</source><volume>964</volume>: <fpage>143</fpage>–<lpage>159</lpage>. <ext-link xlink:type="simple" ext-link-type="doi" xlink:href="10.3897/zookeys.964.55703">https://doi.org/10.3897/zookeys.964.55703</ext-link></mixed-citation></ref><ref id="B30"><mixed-citation xmlns:xlink="http://www.w3.org/1999/xlink" xlink:type="simple"><person-group><name name-style="western"><surname>Sasaki</surname><given-names>A</given-names></name><name name-style="western"><surname>Yamanaka</surname><given-names>H</given-names></name></person-group> (<year>2013</year>) <article-title><tp:taxon-name><tp:taxon-name-part taxon-name-part-type="tribe">Spilomelini</tp:taxon-name-part></tp:taxon-name>.</article-title> In: <person-group><name name-style="western"><surname>Nasu</surname><given-names>Y</given-names></name><name name-style="western"><surname>Hirowatari</surname><given-names>T</given-names></name><name name-style="western"><surname>Kishida</surname><given-names>Y</given-names></name></person-group> (<role>Eds</role>) <issue-title>The Standard of Moths in Japan IV.</issue-title><source>Gakken Education Publishing, Tokyo</source>, <fpage>74</fpage>–<lpage>84</lpage>. [433–478.]</mixed-citation></ref><ref id="B22"><mixed-citation xmlns:xlink="http://www.w3.org/1999/xlink" xlink:type="simple"><person-group><name name-style="western"><surname>Motschulsky</surname><given-names>VI</given-names></name></person-group> (<year>1861</year>) <article-title>Insectes du Japon.</article-title><source>Etudes entomologiques</source><volume>9</volume>: <fpage>4</fpage>–<lpage>39</lpage>.</mixed-citation></ref><ref id="B7"><mixed-citation xmlns:xlink="http://www.w3.org/1999/xlink" xlink:type="simple"><person-group><name name-style="western"><surname>Inoue</surname><given-names>H</given-names></name></person-group> (<year>1982</year>) <tp:taxon-name><tp:taxon-name-part taxon-name-part-type="family">Pyralidae</tp:taxon-name-part></tp:taxon-name>. In: Inoue H, Sugi S, Kuroko H, Moriuti S, Kawabe A (Eds) Moths of Japan (Vols 1, 2), Kodansha, Tokyo, 1: 307–404; 2: 223–254; 36–48; 228: 296–314.</mixed-citation></ref></ref-list></tp:taxon-treatment>
