# Supplementary material for: DNA barcoding and morphology reveal a new cryptic species of Nagiella (Lepidoptera, Crambidae, Spilomelinae) from Japan
Source: Zookeys. 2021 Mar 11;1023:171–92. doi: 10.3897/zookeys.1023.60934 (PMC7973066; doi:10.3897/zookeys.1023.60934)
Supplement: XML Treatment for Nagiella quadrimaculalis [file zookeys.1023.60934-treatment3.xml]

<!DOCTYPE tp:taxon-treatment
  PUBLIC "-//TaxonX//DTD Taxonomic Treatment Publishing DTD v0 20100105//EN" "tax-treatment-NSO.dtd">
<tp:taxon-treatment xmlns:tp="http://www.plazi.org/taxpub"><tp:treatment-meta><kwd-group><label>Taxon classification</label><kwd><named-content xmlns:xlink="http://www.w3.org/1999/xlink" content-type="kingdom">Animalia</named-content></kwd><kwd><named-content xmlns:xlink="http://www.w3.org/1999/xlink" content-type="order">Lepidoptera</named-content></kwd><kwd><named-content xmlns:xlink="http://www.w3.org/1999/xlink" content-type="family">Crambidae</named-content></kwd></kwd-group><mixed-citation publication-type="journal"><person-group><name><surname>Matsui</surname><given-names>Yuki</given-names></name><name><surname>Naka</surname><given-names>Hideshi</given-names></name><name><surname>Jinbo</surname><given-names>Utsugi</given-names></name></person-group><article-title>DNA barcoding and morphology reveal a new cryptic species of <italic><tp:taxon-name><tp:taxon-name-part taxon-name-part-type="genus" reg="Nagiella">Nagiella</tp:taxon-name-part></tp:taxon-name></italic> (<tp:taxon-name><tp:taxon-name-part taxon-name-part-type="order">Lepidoptera</tp:taxon-name-part></tp:taxon-name>, <tp:taxon-name><tp:taxon-name-part taxon-name-part-type="family">Crambidae</tp:taxon-name-part></tp:taxon-name>, <tp:taxon-name><tp:taxon-name-part taxon-name-part-type="subfamily">Spilomelinae</tp:taxon-name-part></tp:taxon-name>) from Japan</article-title><source>Zookeys</source><day>11</day><month>3</month><year>2021</year><volume>1023</volume><fpage>171</fpage><lpage>192</lpage><pub-id pub-id-type="doi">10.3897/zookeys.1023.60934</pub-id></mixed-citation></tp:treatment-meta><tp:nomenclature><tp:taxon-name><object-id xmlns:xlink="http://www.w3.org/1999/xlink" content-type="arpha" xlink:type="simple">F6509A54-AAB6-5E7D-A9AF-673568C41C33</object-id>
              <tp:taxon-name-part taxon-name-part-type="genus" reg="Nagiella">Nagiella</tp:taxon-name-part>
              <tp:taxon-name-part taxon-name-part-type="species" reg="quadrimaculalis">quadrimaculalis</tp:taxon-name-part>
            </tp:taxon-name><tp:taxon-authority>(Kollar &amp; Redtenbacher, 1844)</tp:taxon-authority><xref ref-type="fig" rid="F2">Figures 2E, F</xref><xref ref-type="fig" rid="F5">, 5A–C</xref><xref ref-type="fig" rid="F8">, 8A–C</xref><tp:nomenclature-citation-list><tp:nomenclature-citation><tp:taxon-name>
                  <tp:taxon-name-part taxon-name-part-type="genus" reg="Scopula">Scopula</tp:taxon-name-part> <tp:taxon-name-part taxon-name-part-type="species" reg="quadrimaculalis">quadrimaculalis</tp:taxon-name-part></tp:taxon-name><comment><xref ref-type="bibr" rid="B12">Kollar and Redtenbacher 1844</xref>: IV: 492.</comment></tp:nomenclature-citation><tp:nomenclature-citation><tp:taxon-name>
                  <tp:taxon-name-part taxon-name-part-type="genus" reg="Coptobasis">Coptobasis</tp:taxon-name-part> <tp:taxon-name-part taxon-name-part-type="species" reg="quadrimaculalis">quadrimaculalis</tp:taxon-name-part></tp:taxon-name><comment>: Lederer, 1863: 429–430; pl. 16 fig. 12.</comment></tp:nomenclature-citation><tp:nomenclature-citation><tp:taxon-name>
                  <tp:taxon-name-part taxon-name-part-type="genus" reg="Nagia">Nagia</tp:taxon-name-part> <tp:taxon-name-part taxon-name-part-type="species" reg="desmialis">desmialis</tp:taxon-name-part></tp:taxon-name><comment>Walker, 1866: 1320.</comment></tp:nomenclature-citation><tp:nomenclature-citation><tp:taxon-name>
                  <tp:taxon-name-part taxon-name-part-type="genus" reg="Sylepta">Sylepta</tp:taxon-name-part> <tp:taxon-name-part taxon-name-part-type="species" reg="quadrimaculalis">quadrimaculalis</tp:taxon-name-part></tp:taxon-name><comment>: Shibuya, 1928: 229; pl. 8 fig. 14; <xref ref-type="bibr" rid="B33">Shibuya 1929</xref>: 189.</comment></tp:nomenclature-citation><tp:nomenclature-citation><tp:taxon-name>
                  <tp:taxon-name-part taxon-name-part-type="genus" reg="Nagia">Nagia</tp:taxon-name-part> <tp:taxon-name-part taxon-name-part-type="species" reg="quadrimaculalis">quadrimaculalis</tp:taxon-name-part></tp:taxon-name><comment>: Mutuura, 1957: 122, pl. 21 fig. 635.</comment></tp:nomenclature-citation><tp:nomenclature-citation><tp:taxon-name>
                  <tp:taxon-name-part taxon-name-part-type="genus" reg="Pleuroptya">Pleuroptya</tp:taxon-name-part> <tp:taxon-name-part taxon-name-part-type="species" reg="quadrimaculalis">quadrimaculalis</tp:taxon-name-part></tp:taxon-name><comment>: Inoue, 1982: 1: 343; 2: 234, 454, pl. 40 fig. 17; Li et al. 2012: 624–625, pl. 18 fig. 415; <xref ref-type="bibr" rid="B42">Yamanaka 1995</xref>: 187, pl. 125 fig. 21; <xref ref-type="bibr" rid="B30">Sasaki and Yamanaka 2013</xref>: 81, 451.</comment></tp:nomenclature-citation><tp:nomenclature-citation><tp:taxon-name>
                  <tp:taxon-name-part taxon-name-part-type="genus" reg="Nagiella">Nagiella</tp:taxon-name-part> <tp:taxon-name-part taxon-name-part-type="species" reg="quadrimaculalis">quadrimaculalis</tp:taxon-name-part></tp:taxon-name><comment>: Munroe, 1976: 878; <xref ref-type="bibr" rid="B38">Ullah et al. 2017</xref>: 70–72, figs. 2B, 4B, table 3; <xref ref-type="bibr" rid="B19">Lu and Du 2020</xref>: 149, fig. 6, figs. 11, 14.</comment></tp:nomenclature-citation></tp:nomenclature-citation-list></tp:nomenclature><tp:treatment-sec sec-type="material" id="SECID0EJTBG"><title>Material examined.</title><p>Japan: 1♂, Marumori, Onikôbe, Narugo, Miyagi Pref., 30 Jul. 1997, M. Tanaka leg. (<abbrev xmlns:xlink="http://www.w3.org/1999/xlink" content-type="institution" xlink:title="National Museum of Nature and Science" id="ABBRID0EPTBG" xlink:type="simple">NSMT</abbrev>-I-L-75588); 1♂, Kirei-pass, Sumison, Miyazaki Pref., 9 Jul. 1992, Y. Yanagita leg. (<abbrev xmlns:xlink="http://www.w3.org/1999/xlink" content-type="institution" xlink:title="National Museum of Nature and Science" id="ABBRID0EUTBG" xlink:type="simple">NSMT</abbrev>-I-L-75592); 1♀, Hiromorigawa, Akita Pref., 14 Aug. 1988, A. Sasaki leg. (<abbrev xmlns:xlink="http://www.w3.org/1999/xlink" content-type="institution" xlink:title="National Museum of Nature and Science" id="ABBRID0EZTBG" xlink:type="simple">NSMT</abbrev>-I-L-75583); 1♀, Garo-Kyo, Fujisato Town, Akita Pref., 28 Jul. 2002, A. Sasaki leg. (<abbrev xmlns:xlink="http://www.w3.org/1999/xlink" content-type="institution" xlink:title="National Museum of Nature and Science" id="ABBRID0E5TBG" xlink:type="simple">NSMT</abbrev>-I-L-75584); 1♀, Yoroibata-Dam, Tazawako Town, Akita Pref., 26 Aug. 1989, A. Sasaki leg. (<abbrev xmlns:xlink="http://www.w3.org/1999/xlink" content-type="institution" xlink:title="National Museum of Nature and Science" id="ABBRID0EDUBG" xlink:type="simple">NSMT</abbrev>-I-L-75585); 2♂, Tose, Tamagawa, Tazawako Town, Akita Pref., 21 Aug. 1993, A. Sasaki leg. (<abbrev xmlns:xlink="http://www.w3.org/1999/xlink" content-type="institution" xlink:title="National Museum of Nature and Science" id="ABBRID0EIUBG" xlink:type="simple">NSMT</abbrev>-I-L-75586, 75587); 1♂, Futamata-Spa, Fukushima Pref., 6 Aug. 1967, T. Ebato leg. (<abbrev xmlns:xlink="http://www.w3.org/1999/xlink" content-type="institution" xlink:title="National Museum of Nature and Science" id="ABBRID0ENUBG" xlink:type="simple">NSMT</abbrev>-I-L-75462); 1♀, Houshi, Gunma Pref., 19 Jul. 1957, T. Ebato leg. (<abbrev xmlns:xlink="http://www.w3.org/1999/xlink" content-type="institution" xlink:title="National Museum of Nature and Science" id="ABBRID0ESUBG" xlink:type="simple">NSMT</abbrev>-I-L-75466); (<abbrev xmlns:xlink="http://www.w3.org/1999/xlink" content-type="institution" xlink:title="National Museum of Nature and Science" id="ABBRID0EXUBG" xlink:type="simple">NSMT</abbrev>-I-L-75472), 1♂, Kawaburu-Spa, Gunma Pref., 1 Jul. 1967, T. Ebato leg.; 1♂, Mt Takao, Tokyo To, 23 Jun. 1951, T. Haruta leg. (<abbrev xmlns:xlink="http://www.w3.org/1999/xlink" content-type="institution" xlink:title="National Museum of Nature and Science" id="ABBRID0E3UBG" xlink:type="simple">NSMT</abbrev>-I-L-75479); 1♀, ditto, 10 Jul. 1960, T. Ebato leg. (<abbrev xmlns:xlink="http://www.w3.org/1999/xlink" content-type="institution" xlink:title="National Museum of Nature and Science" id="ABBRID0EBVBG" xlink:type="simple">NSMT</abbrev>-I-L-75463); 1♂, ditto, 26 Jun. 1959, T. Ebato leg. (<abbrev xmlns:xlink="http://www.w3.org/1999/xlink" content-type="institution" xlink:title="National Museum of Nature and Science" id="ABBRID0EGVBG" xlink:type="simple">NSMT</abbrev>-I-L-75464); 1♀, ditto, 27 Jun. 1959, T. Ebato leg. (<abbrev xmlns:xlink="http://www.w3.org/1999/xlink" content-type="institution" xlink:title="National Museum of Nature and Science" id="ABBRID0ELVBG" xlink:type="simple">NSMT</abbrev>-I-L-75474); 1♂, Nippara, Tokyo To, 8 Aug. 1961, T. Ebato leg. (<abbrev xmlns:xlink="http://www.w3.org/1999/xlink" content-type="institution" xlink:title="National Museum of Nature and Science" id="ABBRID0EQVBG" xlink:type="simple">NSMT</abbrev>-I-L-75465); 1♀, same data as for preceding (<abbrev xmlns:xlink="http://www.w3.org/1999/xlink" content-type="institution" xlink:title="National Museum of Nature and Science" id="ABBRID0EVVBG" xlink:type="simple">NSMT</abbrev>-I-L-75477); 2♂, ditto, 2 Sep. 1961, T. Ebato leg. (<abbrev xmlns:xlink="http://www.w3.org/1999/xlink" content-type="institution" xlink:title="National Museum of Nature and Science" id="ABBRID0E1VBG" xlink:type="simple">NSMT</abbrev>-I-L-75475, 75476); 1♀, Mt Mitake, Tokyo To, 27 Aug. 1960, T. Maenami leg. (<abbrev xmlns:xlink="http://www.w3.org/1999/xlink" content-type="institution" xlink:title="National Museum of Nature and Science" id="ABBRID0E6VBG" xlink:type="simple">NSMT</abbrev>-I-L-75486); 1♂, ditto, 20 Jun. 1996, U. Jinbo leg. (<abbrev xmlns:xlink="http://www.w3.org/1999/xlink" content-type="institution" xlink:title="National Museum of Nature and Science" id="ABBRID0EEWBG" xlink:type="simple">NSMT</abbrev>-I-L-36059); 1♀, Ohnita, Ohme City, Tokyo To, 18 Aug. 1996, U. Jinbo leg. (<abbrev xmlns:xlink="http://www.w3.org/1999/xlink" content-type="institution" xlink:title="National Museum of Nature and Science" id="ABBRID0EJWBG" xlink:type="simple">NSMT</abbrev>-I-L-75634); 1♂, Yuzurihara, Yamanashi Pref., 1 Sep. 1945, T. Ebato leg. (<abbrev xmlns:xlink="http://www.w3.org/1999/xlink" content-type="institution" xlink:title="National Museum of Nature and Science" id="ABBRID0EOWBG" xlink:type="simple">NSMT</abbrev>-I-L-75471); 1♂, ditto, 2 Sep. 1945, T. Ebato leg. (<abbrev xmlns:xlink="http://www.w3.org/1999/xlink" content-type="institution" xlink:title="National Museum of Nature and Science" id="ABBRID0ETWBG" xlink:type="simple">NSMT</abbrev>-I-L-75469); 1♂, ditto, 5 Sep. 1945, T. Ebato leg. (<abbrev xmlns:xlink="http://www.w3.org/1999/xlink" content-type="institution" xlink:title="National Museum of Nature and Science" id="ABBRID0EYWBG" xlink:type="simple">NSMT</abbrev>-I-L-75470); 1♂, ditto, 23 Sep. 1954, T. Ebato leg. (<abbrev xmlns:xlink="http://www.w3.org/1999/xlink" content-type="institution" xlink:title="National Museum of Nature and Science" id="ABBRID0E4WBG" xlink:type="simple">NSMT</abbrev>-I-L-75468); 1♂, Sagashio-Spa, Yamanashi Pref., 9 Aug. 1969, T. Ebato leg. (<abbrev xmlns:xlink="http://www.w3.org/1999/xlink" content-type="institution" xlink:title="National Museum of Nature and Science" id="ABBRID0ECXBG" xlink:type="simple">NSMT</abbrev>-I-L-75473); 2♂, Ashiyasu, Yamanashi Pref., 16 Jul. 1977, T. Ebato leg. (<abbrev xmlns:xlink="http://www.w3.org/1999/xlink" content-type="institution" xlink:title="National Museum of Nature and Science" id="ABBRID0EHXBG" xlink:type="simple">NSMT</abbrev>-I-L-75480, 75482); 1♂, ditto, 6 Aug. 1977, T. Ebato leg. (<abbrev xmlns:xlink="http://www.w3.org/1999/xlink" content-type="institution" xlink:title="National Museum of Nature and Science" id="ABBRID0EMXBG" xlink:type="simple">NSMT</abbrev>-I-L-75483); 1♀, ditto, 19 Jul. 1980, T. Ebato leg. (<abbrev xmlns:xlink="http://www.w3.org/1999/xlink" content-type="institution" xlink:title="National Museum of Nature and Science" id="ABBRID0ERXBG" xlink:type="simple">NSMT</abbrev>-I-L-75478); 1♂, Nishiyama-Spa, Yamanashi Pref., 17 Aug. 1981, T. Ebato leg. (<abbrev xmlns:xlink="http://www.w3.org/1999/xlink" content-type="institution" xlink:title="National Museum of Nature and Science" id="ABBRID0EWXBG" xlink:type="simple">NSMT</abbrev>-I-L-75481); 1♀, Hirayu, Gifu Pref., 7 Aug. 1953, T. Haruta leg. (<abbrev xmlns:xlink="http://www.w3.org/1999/xlink" content-type="institution" xlink:title="National Museum of Nature and Science" id="ABBRID0E2XBG" xlink:type="simple">NSMT</abbrev>-I-L-75467); 1♂, Gujo-Rokunori, Gifu Pref., 1 Jul. 1966, S. Sawatani leg. (<abbrev xmlns:xlink="http://www.w3.org/1999/xlink" content-type="institution" xlink:title="National Museum of Nature and Science" id="ABBRID0EAYBG" xlink:type="simple">NSMT</abbrev>-I-L-75589); 1♂, Osugi-dani, Wakayama Pref., 4 Aug. 1976, S. Nakatani leg. (<abbrev xmlns:xlink="http://www.w3.org/1999/xlink" content-type="institution" xlink:title="National Museum of Nature and Science" id="ABBRID0EFYBG" xlink:type="simple">NSMT</abbrev>-I-L-75484); 1♂, Shimakawa-Osugi-dani, Wakayama Pref., 5 Jul. 1975, S. Nakatani leg. (<abbrev xmlns:xlink="http://www.w3.org/1999/xlink" content-type="institution" xlink:title="National Museum of Nature and Science" id="ABBRID0EKYBG" xlink:type="simple">NSMT</abbrev>-I-L-75485); 1♂, Tatsumi-tôge, Tottori City, Tottori Pref., <named-content xmlns:xlink="http://www.w3.org/1999/xlink" content-type="dwc:verbatimCoordinates" xlink:type="simple"><named-content content-type="geo-json" specific-use="{&#34;type&#34;:&#34;Point&#34;,&#34;coordinates&#34;:[134.010000,35.320000]}" id="NCID0ESYBG" xlink:type="simple">35.32°N, 134.01°E</named-content></named-content>, 670 m, 2 Jul. 2019, Y. Matsui leg.; 2♀3♂, Mt Daisen, Kôfu Town, Tottori Pref., <named-content xmlns:xlink="http://www.w3.org/1999/xlink" content-type="dwc:verbatimCoordinates" xlink:type="simple"><named-content content-type="geo-json" specific-use="{&#34;type&#34;:&#34;Point&#34;,&#34;coordinates&#34;:[133.550000,35.350000]}" id="NCID0E1YBG" xlink:type="simple">35.35°N, 133.55°E</named-content></named-content>, 910 m, 30 Sep.–29 Oct. 2017, and 18 Apr. 2018 (F<sub>1</sub> emerged), Y. Matsui leg.; 1♂, Suemochi, Shikano Town, Tottori City, Tottori Pref., <named-content xmlns:xlink="http://www.w3.org/1999/xlink" content-type="dwc:verbatimCoordinates" xlink:type="simple"><named-content content-type="geo-json" specific-use="{&#34;type&#34;:&#34;Point&#34;,&#34;coordinates&#34;:[134.090000,35.450000]}" id="NCID0EEZBG" xlink:type="simple">35.45°N, 134.09°E</named-content></named-content>, 220 m, 1 Jun. 2020, Y. Matsui leg.; 1♂, Kôchi, Shikano Town, Tottori City, Tottori Pref., <named-content xmlns:xlink="http://www.w3.org/1999/xlink" content-type="dwc:verbatimCoordinates" xlink:type="simple"><named-content content-type="geo-json" specific-use="{&#34;type&#34;:&#34;Point&#34;,&#34;coordinates&#34;:[134.000000,35.400000]}" id="NCID0EMZBG" xlink:type="simple">35.40°N, 134.00°E</named-content></named-content>, 495 m, 12 Jun. 2020, Y. Matsui leg.; 2♀1♂, ditto, 12–16 Aug. 2020 (F<sub>1</sub> emerged), Y. Matsui leg.; 1♂, Sourokubara, Tottori City, Tottori Pref., <named-content xmlns:xlink="http://www.w3.org/1999/xlink" content-type="dwc:verbatimCoordinates" xlink:type="simple"><named-content content-type="geo-json" specific-use="{&#34;type&#34;:&#34;Point&#34;,&#34;coordinates&#34;:[134.110000,35.460000]}" id="NCID0EWZBG" xlink:type="simple">35.46°N, 134.11°E</named-content></named-content>, 110 m, 19 Jul. 2020 (larvae: collected from <italic><tp:taxon-name><tp:taxon-name-part taxon-name-part-type="genus" reg="Rubus">Rubus</tp:taxon-name-part> <tp:taxon-name-part taxon-name-part-type="species" reg="buergeri">buergeri</tp:taxon-name-part></tp:taxon-name></italic>), 20 Aug. 2020 (emerged), Y. Matsui leg.; 1♀1♂, Toyofusa, Daisen Town, Tottori Pref., <named-content xmlns:xlink="http://www.w3.org/1999/xlink" content-type="dwc:verbatimCoordinates" xlink:type="simple"><named-content content-type="geo-json" specific-use="{&#34;type&#34;:&#34;Point&#34;,&#34;coordinates&#34;:[133.550000,35.410000]}" id="NCID0EJ1BG" xlink:type="simple">35.41°N, 133.55°E</named-content></named-content>, 680 m, 2 Sep. 2020 (larvae: collected from <italic><tp:taxon-name><tp:taxon-name-part taxon-name-part-type="genus" reg="Rubus">R.</tp:taxon-name-part> <tp:taxon-name-part taxon-name-part-type="species" reg="palmatus">palmatus</tp:taxon-name-part></tp:taxon-name></italic>), 19–20 Oct. 2020 (emerged) Y. Matsui leg.; 1♂, Yakawa, Okuizumo Town, Shimane Pref., <named-content xmlns:xlink="http://www.w3.org/1999/xlink" content-type="dwc:verbatimCoordinates" xlink:type="simple"><named-content content-type="geo-json" specific-use="{&#34;type&#34;:&#34;Point&#34;,&#34;coordinates&#34;:[133.130000,35.100000]}" id="NCID0E31BG" xlink:type="simple">35.10°N, 133.13°E</named-content></named-content>, 680 m, 6 Sep. 2013, Y. Matsui leg.; 2♂, Omogokei, Kumakôgen Town, Ehime Pref., <named-content xmlns:xlink="http://www.w3.org/1999/xlink" content-type="dwc:verbatimCoordinates" xlink:type="simple"><named-content content-type="geo-json" specific-use="{&#34;type&#34;:&#34;Point&#34;,&#34;coordinates&#34;:[133.100000,33.720000]}" id="NCID0EE2BG" xlink:type="simple">33.72°N, 133.10°E</named-content></named-content>, 700 m, 8 Jun. 2019, Y. Matsui leg.; 1♂, Shimomyo, Aira-Cho, Kagoshima Pref., 28 May 1992, Y. Yanagita leg. (<abbrev xmlns:xlink="http://www.w3.org/1999/xlink" content-type="institution" xlink:title="National Museum of Nature and Science" id="ABBRID0EJ2BG" xlink:type="simple">NSMT</abbrev>-I-L-75590); 1♂, Tobi, Miyanojo-cho, Kagoshima Pref., 26 May 1992, Y. Yanagita leg. (<abbrev xmlns:xlink="http://www.w3.org/1999/xlink" content-type="institution" xlink:title="National Museum of Nature and Science" id="ABBRID0EO2BG" xlink:type="simple">NSMT</abbrev>-I-L-75591); 1♀, Mt Ishizukadake, I. Yakushima, Kagoshima Pref., 5–6 Aug. 1958, B.T. leg. (<abbrev xmlns:xlink="http://www.w3.org/1999/xlink" content-type="institution" xlink:title="National Museum of Nature and Science" id="ABBRID0ET2BG" xlink:type="simple">NSMT</abbrev>-I-L-75599); 1♂, same data as for preceding (<abbrev xmlns:xlink="http://www.w3.org/1999/xlink" content-type="institution" xlink:title="National Museum of Nature and Science" id="ABBRID0EY2BG" xlink:type="simple">NSMT</abbrev>-I-L-75600); 4♂, ditto, 17 Jul. 1970, K. Tobi leg. (<abbrev xmlns:xlink="http://www.w3.org/1999/xlink" content-type="institution" xlink:title="National Museum of Nature and Science" id="ABBRID0E42BG" xlink:type="simple">NSMT</abbrev>-I-L-75601 to 75604); 1♀, same data as for preceding (<abbrev xmlns:xlink="http://www.w3.org/1999/xlink" content-type="institution" xlink:title="National Museum of Nature and Science" id="ABBRID0EC3BG" xlink:type="simple">NSMT</abbrev>-I-L-75605).</p></tp:treatment-sec><tp:treatment-sec sec-type="diagnosis" id="SECID0EH3BG"><title>Diagnosis.</title><p>Adult (Fig. <xref ref-type="fig" rid="F2">2E, F</xref>). Forewing length 15.5–18 mm. This species is similar to <italic><tp:taxon-name><tp:taxon-name-part taxon-name-part-type="genus" reg="Nagiella">N.</tp:taxon-name-part> <tp:taxon-name-part taxon-name-part-type="species" reg="tristalis">tristalis</tp:taxon-name-part></tp:taxon-name></italic> and <italic><tp:taxon-name><tp:taxon-name-part taxon-name-part-type="genus" reg="Nagiella">N.</tp:taxon-name-part> <tp:taxon-name-part taxon-name-part-type="species" reg="inferior">inferior</tp:taxon-name-part></tp:taxon-name></italic>, but can be distinguished by the following characters: forewing longer; vertex scales brown, darker than in <italic><tp:taxon-name><tp:taxon-name-part taxon-name-part-type="genus" reg="Nagiella">N.</tp:taxon-name-part> <tp:taxon-name-part taxon-name-part-type="species" reg="inferior">inferior</tp:taxon-name-part></tp:taxon-name></italic>; cilia cream white at Cu<sub>2</sub> to A<sub>1+2</sub> for forewing, Cu<sub>2</sub> to CuP for hindwing; subdiscal white spot of forewing quadrilateral or rounded, rather distinct; base of discal cell of hindwing partially white; gnathos of male genitalia slender and elongated (Fig. <xref ref-type="fig" rid="F5">5B</xref>); valva of male genitalia broader than in <italic><tp:taxon-name><tp:taxon-name-part taxon-name-part-type="genus" reg="Nagiella">N.</tp:taxon-name-part> <tp:taxon-name-part taxon-name-part-type="species" reg="tristalis">tristalis</tp:taxon-name-part></tp:taxon-name></italic> and <italic><tp:taxon-name><tp:taxon-name-part taxon-name-part-type="genus" reg="Nagiella">N.</tp:taxon-name-part> <tp:taxon-name-part taxon-name-part-type="species" reg="inferior">inferior</tp:taxon-name-part></tp:taxon-name></italic>, with straight dorsal margin subapically (Fig. <xref ref-type="fig" rid="F5">5C</xref>); anterior apophysis of female genitalia slightly curved, expanded near bases, but not triangular (Fig. <xref ref-type="fig" rid="F8">8B</xref>); signum of female corpus brusae larger than that of <italic><tp:taxon-name><tp:taxon-name-part taxon-name-part-type="genus" reg="Nagiella">N.</tp:taxon-name-part> <tp:taxon-name-part taxon-name-part-type="species" reg="tristalis">tristalis</tp:taxon-name-part></tp:taxon-name></italic> and <italic><tp:taxon-name><tp:taxon-name-part taxon-name-part-type="genus" reg="Nagiella">N.</tp:taxon-name-part> <tp:taxon-name-part taxon-name-part-type="species" reg="inferior">inferior</tp:taxon-name-part></tp:taxon-name></italic> (diameter 0.16–0.19 mm), with sharp projections at both edges of posterior margin (Fig. <xref ref-type="fig" rid="F8">8C</xref>). <xref ref-type="bibr" rid="B38">Ullah et al. (2017)</xref> provided diagnostic characters to distinguish this species from <italic><tp:taxon-name><tp:taxon-name-part taxon-name-part-type="genus" reg="Nagiella">N.</tp:taxon-name-part> <tp:taxon-name-part taxon-name-part-type="species" reg="occultalis">occultalis</tp:taxon-name-part></tp:taxon-name></italic>. <xref ref-type="bibr" rid="B19">Lu and Du (2020)</xref> mentioned genital differences between these species, as far as we can see, the specimen image of <italic><tp:taxon-name><tp:taxon-name-part taxon-name-part-type="genus" reg="Nagiella">N.</tp:taxon-name-part> <tp:taxon-name-part taxon-name-part-type="species" reg="bispina">bispina</tp:taxon-name-part></tp:taxon-name></italic> by <xref ref-type="bibr" rid="B19">Lu and Du (2020)</xref> is externally distinguishable from this species by the cilia of each wing being concolorous with the ground color.</p><fig id="F5" position="float" orientation="portrait"><object-id xmlns:xlink="http://www.w3.org/1999/xlink" content-type="doi" xlink:type="simple">10.3897/zookeys.1023.60934.figure5</object-id><object-id xmlns:xlink="http://www.w3.org/1999/xlink" content-type="arpha" xlink:type="simple">EF13C88F-64EA-5A61-8581-B0C49483F12D</object-id><label>Figure 5.</label><caption><p>Male genitalia of <italic><tp:taxon-name><tp:taxon-name-part taxon-name-part-type="genus" reg="Nagiella">Nagiella</tp:taxon-name-part> <tp:taxon-name-part taxon-name-part-type="species" reg="quadrimaculalis">quadrimaculalis</tp:taxon-name-part></tp:taxon-name></italic><bold>A</bold> whole genitalia <bold>B</bold> gnathos, magnified view <bold>C</bold> apex of valva, magnified view.</p></caption><graphic xmlns:xlink="http://www.w3.org/1999/xlink" xlink:href="zookeys-1023-171-g005.jpg" position="float" orientation="portrait" xlink:type="simple" id="oo_519192.jpg"><uri content-type="original_file" xlink:type="simple">https://binary.pensoft.net/fig/519192</uri></graphic></fig></tp:treatment-sec><tp:treatment-sec sec-type="distribution" id="SECID0EVBAI"><title>Distribution.</title><p>Japan, mainland China, Taiwan, Korea, Russia (southeast), Southeast Asia, Nepal, India.</p><fig id="F6" position="float" orientation="portrait"><object-id xmlns:xlink="http://www.w3.org/1999/xlink" content-type="doi" xlink:type="simple">10.3897/zookeys.1023.60934.figure6</object-id><object-id xmlns:xlink="http://www.w3.org/1999/xlink" content-type="arpha" xlink:type="simple">2936DFAF-A8E9-5D93-A7DB-79637254E98F</object-id><label>Figure 6.</label><caption><p>Female genitalia of <italic><tp:taxon-name><tp:taxon-name-part taxon-name-part-type="genus" reg="Nagiella">Nagiella</tp:taxon-name-part> <tp:taxon-name-part taxon-name-part-type="species" reg="tristalis">tristalis</tp:taxon-name-part></tp:taxon-name></italic> sp. nov. <bold>A</bold> whole genitalia <bold>B</bold> anterior apophysis, magnified view <bold>C</bold> signum, magnified view.</p></caption><graphic xmlns:xlink="http://www.w3.org/1999/xlink" xlink:href="zookeys-1023-171-g006.jpg" position="float" orientation="portrait" xlink:type="simple" id="oo_519193.jpg"><uri content-type="original_file" xlink:type="simple">https://binary.pensoft.net/fig/519193</uri></graphic></fig></tp:treatment-sec><tp:treatment-sec sec-type="host" id="SECID0EYCAI"><title>Host plant.</title><p><italic><tp:taxon-name><tp:taxon-name-part taxon-name-part-type="genus" reg="Rubus">Rubus</tp:taxon-name-part> <tp:taxon-name-part taxon-name-part-type="species" reg="buergeri">buergeri</tp:taxon-name-part></tp:taxon-name></italic> Miq., <italic><tp:taxon-name><tp:taxon-name-part taxon-name-part-type="genus" reg="Rubus">R.</tp:taxon-name-part> <tp:taxon-name-part taxon-name-part-type="species" reg="palmatus">palmatus</tp:taxon-name-part></tp:taxon-name></italic> Thunb. (in the field), <italic><tp:taxon-name><tp:taxon-name-part taxon-name-part-type="genus" reg="Rubus">R.</tp:taxon-name-part> <tp:taxon-name-part taxon-name-part-type="species" reg="buergeri">buergeri</tp:taxon-name-part></tp:taxon-name></italic>, <italic><tp:taxon-name><tp:taxon-name-part taxon-name-part-type="genus" reg="Rubus">R.</tp:taxon-name-part> <tp:taxon-name-part taxon-name-part-type="species" reg="trifidus">trifidus</tp:taxon-name-part></tp:taxon-name></italic> Thunb. (laboratory reared).</p></tp:treatment-sec><tp:treatment-sec sec-type="remarks" id="SECID0EKEAI"><title>Remarks.</title><p><italic><tp:taxon-name><tp:taxon-name-part taxon-name-part-type="genus" reg="Nagia">Nagia</tp:taxon-name-part> <tp:taxon-name-part taxon-name-part-type="species" reg="incomitata">incomitata</tp:taxon-name-part></tp:taxon-name></italic> Swinhoe, 1894 has long been considered a synonym of <italic><tp:taxon-name><tp:taxon-name-part taxon-name-part-type="genus" reg="Nagiella">N.</tp:taxon-name-part> <tp:taxon-name-part taxon-name-part-type="species" reg="quadrimaculalis">quadrimaculalis</tp:taxon-name-part></tp:taxon-name></italic>, but based on the investigation of the type specimen, <xref ref-type="bibr" rid="B19">Lu and Du (2020)</xref> considered it likely to belong to <italic><tp:taxon-name><tp:taxon-name-part taxon-name-part-type="genus" reg="Nosophora">Nosophora</tp:taxon-name-part></tp:taxon-name></italic> Lederer, 1863. We also follow this taxonomic treatment.</p><fig id="F7" position="float" orientation="portrait"><object-id xmlns:xlink="http://www.w3.org/1999/xlink" content-type="doi" xlink:type="simple">10.3897/zookeys.1023.60934.figure7</object-id><object-id xmlns:xlink="http://www.w3.org/1999/xlink" content-type="arpha" xlink:type="simple">F3505DA6-C63E-5B33-97E2-83C93FD36B6B</object-id><label>Figure 7.</label><caption><p>Female genitalia of <italic><tp:taxon-name><tp:taxon-name-part taxon-name-part-type="genus" reg="Nagiella">Nagiella</tp:taxon-name-part> <tp:taxon-name-part taxon-name-part-type="species" reg="inferior">inferior</tp:taxon-name-part></tp:taxon-name></italic><bold>A</bold> whole genitalia <bold>B</bold> anterior apophysis, magnified view <bold>C</bold> signum, magnified view.</p></caption><graphic xmlns:xlink="http://www.w3.org/1999/xlink" xlink:href="zookeys-1023-171-g007.jpg" position="float" orientation="portrait" xlink:type="simple" id="oo_519194.jpg"><uri content-type="original_file" xlink:type="simple">https://binary.pensoft.net/fig/519194</uri></graphic></fig><p>Our identification of this species in this study was based on external morphology (<xref ref-type="bibr" rid="B12">Kollar and Redtenbacher 1844</xref>; <xref ref-type="bibr" rid="B7">Inoue 1982</xref>; Li et al. 2012; <xref ref-type="bibr" rid="B30">Sasaki and Yamanaka 2013</xref>; <xref ref-type="bibr" rid="B38">Ullah et al. 2017</xref>; <xref ref-type="bibr" rid="B19">Lu and Du 2020</xref>) and male genitalia (Li et al. 2012; <xref ref-type="bibr" rid="B38">Ullah et al. 2017</xref>; <xref ref-type="bibr" rid="B19">Lu and Du 2020</xref>). The species status was confirmed by DNA barcodes.</p><fig id="F8" position="float" orientation="portrait"><object-id xmlns:xlink="http://www.w3.org/1999/xlink" content-type="doi" xlink:type="simple">10.3897/zookeys.1023.60934.figure8</object-id><object-id xmlns:xlink="http://www.w3.org/1999/xlink" content-type="arpha" xlink:type="simple">79E739F0-EE50-565B-AEE9-4100B29BE2D4</object-id><label>Figure 8.</label><caption><p>Female genitalia of <italic><tp:taxon-name><tp:taxon-name-part taxon-name-part-type="genus" reg="Nagiella">Nagiella</tp:taxon-name-part> <tp:taxon-name-part taxon-name-part-type="species" reg="quadrimaculalis">quadrimaculalis</tp:taxon-name-part></tp:taxon-name></italic><bold>A</bold> whole genitalia <bold>B</bold> anterior apophysis, magnified view <bold>C</bold> signum, magnified view.</p></caption><graphic xmlns:xlink="http://www.w3.org/1999/xlink" xlink:href="zookeys-1023-171-g008.jpg" position="float" orientation="portrait" xlink:type="simple" id="oo_519195.jpg"><uri content-type="original_file" xlink:type="simple">https://binary.pensoft.net/fig/519195</uri></graphic></fig></tp:treatment-sec><tp:treatment-sec><!--Section generated to contain objects referenced in tp:taxon-treatment.--><fig id="F2" position="float" orientation="portrait"><object-id xmlns:xlink="http://www.w3.org/1999/xlink" content-type="doi" xlink:type="simple">10.3897/zookeys.1023.60934.figure2</object-id><object-id xmlns:xlink="http://www.w3.org/1999/xlink" content-type="arpha" xlink:type="simple">A8CFAFAB-7F59-5CC9-8DDC-8777ED88EF2C</object-id><label>Figure 2.</label><caption><p><italic><tp:taxon-name><tp:taxon-name-part taxon-name-part-type="genus" reg="Nagiella">Nagiella</tp:taxon-name-part></tp:taxon-name></italic> adults, dorsal view <bold>A</bold><italic><tp:taxon-name><tp:taxon-name-part taxon-name-part-type="genus" reg="Nagiella">N.</tp:taxon-name-part> <tp:taxon-name-part taxon-name-part-type="species" reg="tristalis">tristalis</tp:taxon-name-part></tp:taxon-name></italic> sp. nov. male <bold>B</bold><italic><tp:taxon-name><tp:taxon-name-part taxon-name-part-type="genus" reg="Nagiella">N.</tp:taxon-name-part> <tp:taxon-name-part taxon-name-part-type="species" reg="tristalis">tristalis</tp:taxon-name-part></tp:taxon-name></italic> sp. nov. female <bold>C</bold><italic><tp:taxon-name><tp:taxon-name-part taxon-name-part-type="genus" reg="Nagiella">N.</tp:taxon-name-part> <tp:taxon-name-part taxon-name-part-type="species" reg="inferior">inferior</tp:taxon-name-part></tp:taxon-name></italic> male <bold>D</bold><italic><tp:taxon-name><tp:taxon-name-part taxon-name-part-type="genus" reg="Nagiella">N.</tp:taxon-name-part> <tp:taxon-name-part taxon-name-part-type="species" reg="inferior">inferior</tp:taxon-name-part></tp:taxon-name></italic> female <bold>E</bold><italic><tp:taxon-name><tp:taxon-name-part taxon-name-part-type="genus" reg="Nagiella">N.</tp:taxon-name-part> <tp:taxon-name-part taxon-name-part-type="species" reg="quadrimaculalis">quadrimaculalis</tp:taxon-name-part></tp:taxon-name></italic> male <bold>F</bold><italic><tp:taxon-name><tp:taxon-name-part taxon-name-part-type="genus" reg="Nagiella">N.</tp:taxon-name-part> <tp:taxon-name-part taxon-name-part-type="species" reg="quadrimaculalis">quadrimaculalis</tp:taxon-name-part></tp:taxon-name></italic> female. Scale bars: 5 mm.</p></caption><graphic xmlns:xlink="http://www.w3.org/1999/xlink" xlink:href="zookeys-1023-171-g002.jpg" position="float" orientation="portrait" xlink:type="simple" id="oo_519189.jpg"><uri content-type="original_file" xlink:type="simple">https://binary.pensoft.net/fig/519189</uri></graphic></fig></tp:treatment-sec><ref-list><ref id="B12"><mixed-citation xmlns:xlink="http://www.w3.org/1999/xlink" xlink:type="simple"><person-group><name name-style="western"><surname>Kollar</surname><given-names>V</given-names></name><name name-style="western"><surname>Redtenbacher</surname><given-names>L</given-names></name></person-group> (<year>1844</year>) <article-title>Aufzählung und Beschreibung der von Freiherrn Carl v. Hügel auf seiner Reise durch Kaschmir und das Himaleyagebirge gesammelten Insecten.</article-title> In: <person-group><name name-style="western"><surname>Hügel</surname><given-names>C von</given-names></name></person-group> (<role>Ed.</role>) <issue-title>Kaschmir und das Reich der Siek.</issue-title><source>Band 4. Hallbergersche Verlagshandlung, Stuttgart</source>, <fpage>395</fpage>–<lpage>564</lpage>.</mixed-citation></ref><ref id="B33"><mixed-citation xmlns:xlink="http://www.w3.org/1999/xlink" xlink:type="simple"><person-group><name name-style="western"><surname>Shibuya</surname><given-names>J</given-names></name></person-group> (<year>1929</year>) <article-title>On the known and unrecorded species of the Japanese <tp:taxon-name><tp:taxon-name-part taxon-name-part-type="subfamily">Pyraustinae</tp:taxon-name-part></tp:taxon-name> (Lepid.).</article-title><source>Journal of the Faculty of Agriculture, Hokkaido Imperial University</source><volume>25</volume>: <fpage>151</fpage>–<lpage>242</lpage>.</mixed-citation></ref><ref id="B42"><mixed-citation xmlns:xlink="http://www.w3.org/1999/xlink" xlink:type="simple"><person-group><name name-style="western"><surname>Yamanaka</surname><given-names>H</given-names></name></person-group> (<year>1995</year>) <article-title><tp:taxon-name><tp:taxon-name-part taxon-name-part-type="family">Pyralidae</tp:taxon-name-part></tp:taxon-name> of Nepal (I).</article-title><source>Tinea</source><volume>14</volume>: <fpage>182</fpage>–<lpage>193</lpage>.</mixed-citation></ref><ref id="B30"><mixed-citation xmlns:xlink="http://www.w3.org/1999/xlink" xlink:type="simple"><person-group><name name-style="western"><surname>Sasaki</surname><given-names>A</given-names></name><name name-style="western"><surname>Yamanaka</surname><given-names>H</given-names></name></person-group> (<year>2013</year>) <article-title><tp:taxon-name><tp:taxon-name-part taxon-name-part-type="tribe">Spilomelini</tp:taxon-name-part></tp:taxon-name>.</article-title> In: <person-group><name name-style="western"><surname>Nasu</surname><given-names>Y</given-names></name><name name-style="western"><surname>Hirowatari</surname><given-names>T</given-names></name><name name-style="western"><surname>Kishida</surname><given-names>Y</given-names></name></person-group> (<role>Eds</role>) <issue-title>The Standard of Moths in Japan IV.</issue-title><source>Gakken Education Publishing, Tokyo</source>, <fpage>74</fpage>–<lpage>84</lpage>. [433–478.]</mixed-citation></ref><ref id="B38"><mixed-citation xmlns:xlink="http://www.w3.org/1999/xlink" xlink:type="simple"><person-group><name name-style="western"><surname>Ullah</surname><given-names>M</given-names></name><name name-style="western"><surname>Yang</surname><given-names>Z</given-names></name><name name-style="western"><surname>Qiao</surname><given-names>P</given-names></name><name name-style="western"><surname>Zhang</surname><given-names>Y</given-names></name></person-group> (<year>2017</year>) <article-title>A new cryptic species of <italic><tp:taxon-name><tp:taxon-name-part taxon-name-part-type="genus">Nagiella</tp:taxon-name-part></tp:taxon-name></italic> Munroe from China revealed by DNA barcodes and morphological evidence (<tp:taxon-name><tp:taxon-name-part taxon-name-part-type="order">Lepidoptera</tp:taxon-name-part></tp:taxon-name>, <tp:taxon-name><tp:taxon-name-part taxon-name-part-type="family">Crambidae</tp:taxon-name-part></tp:taxon-name>, <tp:taxon-name><tp:taxon-name-part taxon-name-part-type="subfamily">Spilomelinae</tp:taxon-name-part></tp:taxon-name>).</article-title><source>ZooKeys</source><volume>679</volume>: <fpage>65</fpage>–<lpage>76</lpage>. <ext-link xlink:type="simple" ext-link-type="doi" xlink:href="10.3897/zookeys.679.11960">https://doi.org/10.3897/zookeys.679.11960</ext-link></mixed-citation></ref><ref id="B19"><mixed-citation xmlns:xlink="http://www.w3.org/1999/xlink" xlink:type="simple"><person-group><name name-style="western"><surname>Lu</surname><given-names>XQ</given-names></name><name name-style="western"><surname>Du</surname><given-names>XC</given-names></name></person-group> (<year>2020</year>) <article-title>Revision of <italic><tp:taxon-name><tp:taxon-name-part taxon-name-part-type="genus">Nagiella</tp:taxon-name-part></tp:taxon-name></italic> Munroe (<tp:taxon-name><tp:taxon-name-part taxon-name-part-type="order">Lepidoptera</tp:taxon-name-part></tp:taxon-name>, <tp:taxon-name><tp:taxon-name-part taxon-name-part-type="family">Crambidae</tp:taxon-name-part></tp:taxon-name>), with the description of a new species from China.</article-title><source>ZooKeys</source><volume>964</volume>: <fpage>143</fpage>–<lpage>159</lpage>. <ext-link xlink:type="simple" ext-link-type="doi" xlink:href="10.3897/zookeys.964.55703">https://doi.org/10.3897/zookeys.964.55703</ext-link></mixed-citation></ref><ref id="B7"><mixed-citation xmlns:xlink="http://www.w3.org/1999/xlink" xlink:type="simple"><person-group><name name-style="western"><surname>Inoue</surname><given-names>H</given-names></name></person-group> (<year>1982</year>) <tp:taxon-name><tp:taxon-name-part taxon-name-part-type="family">Pyralidae</tp:taxon-name-part></tp:taxon-name>. In: Inoue H, Sugi S, Kuroko H, Moriuti S, Kawabe A (Eds) Moths of Japan (Vols 1, 2), Kodansha, Tokyo, 1: 307–404; 2: 223–254; 36–48; 228: 296–314.</mixed-citation></ref></ref-list></tp:taxon-treatment>
